# Supplementary material for: Overview of Indian and Nepali representatives of the Cincticostella nigra (Uéno, 1928) complex (Ephemeroptera, Ephemerellidae), with discussion about Cincticostella Allen, 1971 species complexes
Source: Zookeys. 2021 May 28;1040:123–66. doi: 10.3897/zookeys.1040.64280 (PMC8178296; doi:10.3897/zookeys.1040.64280)
Supplement: XML Treatment for Cincticostella corpulenta [file zookeys.1040.64280-treatment2.xml]

<!DOCTYPE tp:taxon-treatment
  PUBLIC "-//TaxonX//DTD Taxonomic Treatment Publishing DTD v0 20100105//EN" "tax-treatment-NSO.dtd">
<tp:taxon-treatment xmlns:tp="http://www.plazi.org/taxpub"><tp:treatment-meta><kwd-group><label>Taxon classification</label><kwd><named-content xmlns:xlink="http://www.w3.org/1999/xlink" content-type="kingdom">Animalia</named-content></kwd><kwd><named-content xmlns:xlink="http://www.w3.org/1999/xlink" content-type="order">Ephemeroptera</named-content></kwd><kwd><named-content xmlns:xlink="http://www.w3.org/1999/xlink" content-type="family">Ephemerellidae</named-content></kwd></kwd-group><mixed-citation publication-type="journal"><person-group><name><surname>Martynov</surname><given-names>Alexander V.</given-names></name><name><surname>Selvakumar</surname><given-names>C.</given-names></name><name><surname>Palatov</surname><given-names>Dmitry M.</given-names></name><name><surname>Subramanian</surname><given-names>K.A.</given-names></name><name><surname>Sivaramakrishnan</surname><given-names>K.G.</given-names></name><name><surname>Vasanth</surname><given-names>M.</given-names></name><name><surname>Jacobus</surname><given-names>Luke M.</given-names></name></person-group><article-title>Overview of Indian and Nepali representatives of the <italic><tp:taxon-name><tp:taxon-name-part taxon-name-part-type="genus" reg="Cincticostella">Cincticostella</tp:taxon-name-part> <tp:taxon-name-part taxon-name-part-type="species" reg="nigra">nigra</tp:taxon-name-part></tp:taxon-name></italic> (Uéno, 1928) complex (<tp:taxon-name><tp:taxon-name-part taxon-name-part-type="order">Ephemeroptera</tp:taxon-name-part></tp:taxon-name>, <tp:taxon-name><tp:taxon-name-part taxon-name-part-type="family">Ephemerellidae</tp:taxon-name-part></tp:taxon-name>), with discussion about <italic><tp:taxon-name><tp:taxon-name-part taxon-name-part-type="genus" reg="Cincticostella">Cincticostella</tp:taxon-name-part></tp:taxon-name></italic> Allen, 1971 species complexes</article-title><source>Zookeys</source><day>28</day><month>5</month><year>2021</year><volume>1040</volume><fpage>123</fpage><lpage>166</lpage><pub-id pub-id-type="doi">10.3897/zookeys.1040.64280</pub-id></mixed-citation></tp:treatment-meta><tp:nomenclature><tp:taxon-name><object-id xmlns:xlink="http://www.w3.org/1999/xlink" content-type="arpha" xlink:type="simple">70CE7CD2-C7F0-5185-8E7F-205E22B6D87A</object-id>
            <tp:taxon-name-part taxon-name-part-type="genus" reg="Cincticostella">Cincticostella</tp:taxon-name-part>
            <tp:taxon-name-part taxon-name-part-type="species" reg="corpulenta">corpulenta</tp:taxon-name-part>
          </tp:taxon-name><tp:taxon-authority>(Braasch, 1981)</tp:taxon-authority><xref ref-type="fig" rid="F5">Figs 5</xref><xref ref-type="fig" rid="F6">, 6</xref><xref ref-type="fig" rid="F7">, 7</xref><xref ref-type="fig" rid="F8">, 8</xref><tp:nomenclature-citation-list><tp:nomenclature-citation><tp:taxon-name>
                <tp:taxon-name-part taxon-name-part-type="genus" reg="Ephemerella">Ephemerella</tp:taxon-name-part> (<tp:taxon-name-part taxon-name-part-type="subgenus" reg="Drunella">Drunella</tp:taxon-name-part>) <tp:taxon-name-part taxon-name-part-type="species" reg="corpulenta">corpulenta</tp:taxon-name-part></tp:taxon-name><comment>Braasch, 1981</comment></tp:nomenclature-citation><tp:nomenclature-citation><tp:taxon-name>
                <tp:taxon-name-part taxon-name-part-type="genus" reg="Cincticostella">Cincticostella</tp:taxon-name-part> <tp:taxon-name-part taxon-name-part-type="species" reg="corpulenta">corpulenta</tp:taxon-name-part></tp:taxon-name><comment>(Braasch, 1981) in <xref ref-type="bibr" rid="B9">Jacobus and McCafferty 2008</xref></comment></tp:nomenclature-citation></tp:nomenclature-citation-list></tp:nomenclature><tp:treatment-sec sec-type="remarks" id="SECID0EMZAE"><title>Remarks.</title><p>A supplemental narrative description is provided, based primarily on the study of a slide of the holotype (larva, male) and two paratypes in ethanol. Some characters are given simply as in the original description (<xref ref-type="bibr" rid="B4">Braasch 1981</xref>) due to subsequent damage, fading or distortion of the aging specimens.</p></tp:treatment-sec><tp:treatment-sec sec-type="description" id="SECID0EWZAE"><title>Description.</title><p><bold>Larva (male).</bold> Body brown according to <xref ref-type="bibr" rid="B4">Braasch (1981)</xref>, body length 10 mm; caudal filaments length 6 mm. <italic>Head</italic>: Without tubercles and ridges. <xref ref-type="bibr" rid="B4">Braasch (1981)</xref> described head as elongated [original text in German: <italic>Kopf langgestreckt</italic>], but in holotype genae, these are poorly developed, therefore head appears oval dorsally (Fig. <xref ref-type="fig" rid="F5">5A</xref>).</p><fig id="F5" position="float" orientation="portrait"><object-id xmlns:xlink="http://www.w3.org/1999/xlink" content-type="doi" xlink:type="simple">10.3897/zookeys.1040.64280.figure5</object-id><object-id xmlns:xlink="http://www.w3.org/1999/xlink" content-type="arpha" xlink:type="simple">DC5CDBE5-CCB4-56BA-913D-A605D39430EB</object-id><label>Figure 5.</label><caption><p>Larva of <italic><tp:taxon-name><tp:taxon-name-part taxon-name-part-type="genus" reg="Cincticostella">Cincticostella</tp:taxon-name-part> <tp:taxon-name-part taxon-name-part-type="species" reg="corpulenta">corpulenta</tp:taxon-name-part></tp:taxon-name></italic> (Braasch, 1981), holotype <bold>A</bold> head <bold>B</bold> anterolateral projection of mesonotum <bold>C</bold> thorax <bold>D, E</bold> anterolateral projections of pronotum.</p></caption><graphic xmlns:xlink="http://www.w3.org/1999/xlink" xlink:href="zookeys-1040-123-g005.jpg" position="float" orientation="portrait" xlink:type="simple" id="oo_548949.jpg"><uri content-type="original_file" xlink:type="simple">https://binary.pensoft.net/fig/548949</uri></graphic></fig><p>Dorsal surface of head covered with numerous very short scales, empty scale sockets and short, hair-like setae. <italic>Mouthparts</italic> (Fig. <xref ref-type="fig" rid="F6">6A–H</xref>): Labrum wide, angles rounded; anteromedian emargination deep (labrum height in emargination/maximum labrum height ratio – 0.73) (Fig. <xref ref-type="fig" rid="F6">6C</xref>). Anterior margin of labrum mainly with long, stout and thin, hair-like setae; dorsal surface densely covered mainly with long, stout hair-like setae (mainly in apical half), very short scales, empty scale sockets and short hair-like setae.</p><fig id="F6" position="float" orientation="portrait"><object-id xmlns:xlink="http://www.w3.org/1999/xlink" content-type="doi" xlink:type="simple">10.3897/zookeys.1040.64280.figure6</object-id><object-id xmlns:xlink="http://www.w3.org/1999/xlink" content-type="arpha" xlink:type="simple">DBF31A2A-B12F-577D-8E53-C3E0B865D288</object-id><label>Figure 6.</label><caption><p>Larva of <italic><tp:taxon-name><tp:taxon-name-part taxon-name-part-type="genus" reg="Cincticostella">Cincticostella</tp:taxon-name-part> <tp:taxon-name-part taxon-name-part-type="species" reg="corpulenta">corpulenta</tp:taxon-name-part></tp:taxon-name></italic> (Braasch, 1981), holotype <bold>A</bold> angulate mandible <bold>B</bold> planate mandible <bold>C</bold> labrum <bold>D</bold> superlingua <bold>E</bold> maxillary palp <bold>F</bold> maxilla <bold>G</bold> labial palp <bold>H</bold> labium.</p></caption><graphic xmlns:xlink="http://www.w3.org/1999/xlink" xlink:href="zookeys-1040-123-g006.jpg" position="float" orientation="portrait" xlink:type="simple" id="oo_548950.jpg"><uri content-type="original_file" xlink:type="simple">https://binary.pensoft.net/fig/548950</uri></graphic></fig><p>Mandibles (Fig. <xref ref-type="fig" rid="F6">6A, B</xref>) covered with empty scale sockets, very short scales and long hair-like setae (stout and thin), hair-like setae most numerous near outer margins and central parts of surfaces; both prosthecae consisting of protuberance with tuft of middle-sized hair-like setae. Planate mandible with row of six long, stout hair-like setae under mola and tuft of short hair-like setae above; outer incisor with three teeth; inner incisor (kinetodontium) bifurcated. Outer incisor of angulate mandible apex with four teeth; inner incisor with three teeth (two central ones distinctly larger). Superlinguae with rounded apices covered with long, stout hair-like setae (Fig. <xref ref-type="fig" rid="F6">6D</xref>); lingua with shorter setae. Lingua surface near base with transverse row of six short, pointed, stout setae. Maxilla (Fig. <xref ref-type="fig" rid="F6">6F</xref>) with two dentisetae with inner margins serrate. Apex and apical part of maxilla surfaces with numerous long, stout, hair-like setae; galea-lacinia with numerous, long, stout, hair-like setae on inner margin. Group (26, 29) of different-sized, stout, hair-like setae (some very long), situated on surface of galea-lacinia near base. Maxillary palp long, 3-segmented; joins between segments distinct (Fig. <xref ref-type="fig" rid="F6">6E</xref>). Segments I and II with long, hair-like setae, most strong setae situated on segment I; segment III slightly elongated and rounded apically. Glossae rounded; dorsal surfaces covered with short and middle-sized, stout, hair-like setae. Apices of paraglossae densely covered with mostly long and middle-sized, stout, hair-like setae; ventral surface of labium densely covered with mostly long, stout, hair-like setae (Fig. <xref ref-type="fig" rid="F6">6H</xref>). Labial palp 3-segmented (Fig. <xref ref-type="fig" rid="F6">6G</xref>); segment I and II distinctly flattened and subequal in length; ventral sides densely covered with long, hair-like setae (stout and thin); dorsal surfaces with long, stout, hair-like setae along outer and inner margins; central part of segment I dorsal surface also densely covered with scale sockets and very short rounded scales with feathered margins in some sockets. Segment III distinctly elongated (length/width ratio = 3.40–4.15), rounded apically, with short, fine setae mainly at apex. Submentum with scattered long, stout, hair-like setae, very short rounded scales with feathered margins in some sockets and empty scale sockets.</p><p><bold><italic>Thorax</italic>:</bold> Dorsal surface of thorax covered with scattered short, waved and hooked, stout hair-like setae, thin and stout, hair-like setae and scale sockets (Fig. <xref ref-type="fig" rid="F23">23B</xref>); most distinct waved and hooked setae on veins of fore wing pads. Pronotum with moderately convex, rounded and broad anterolateral angles (Fig. <xref ref-type="fig" rid="F5">5C–E</xref>). Anterolateral projections of mesothorax poorly developed, rounded and not notched, with margins not subparallel to lateral aspect of body (Fig. <xref ref-type="fig" rid="F5">5B, C</xref>). Thoracic surface without distinct ridges and tubercles. Two blunt posterior projections present between fore wing pads; cleft between projections wide; apical parts of outer margins of projections pressed against wing pads.</p><p>Legs slightly flattened (length/width ratio = fore femur 2.08; hind femur 2.56), each one with longitudinal ridge (Fig. <xref ref-type="fig" rid="F7">7A, B</xref>). Average length ratio of leg’s parts (femora : tibia : tarsi): foreleg 1.95 : 1.68 : 1; hind leg 2.59 : 2.38 : 1. Outer margins and proximal parts of dorsal surfaces of femora covered with irregular row of different-sized, stout setae with mostly rounded or bifurcated apices (Fig. <xref ref-type="fig" rid="F7">7A, B, E</xref>). Basal half of inner margin of fore femur and adjacent part of dorsal surface densely covered with spine-like setae and long, stout, hair-like setae. Apical half of dorsal surface of fore femur with transverse, sparse, band of mainly middle-sized and long, stout setae with bifurcated or rounded apices (some setae situated on chalazae) (Fig. <xref ref-type="fig" rid="F7">7A, C</xref>); several elongated, pointed or bifurcated apically, stout setae with feathered margins situated on dorsal surface near basal margin. Additionally, whole dorsal surface of fore femur covered with very short, rounded scales with feathered margins, empty scale sockets and different-sized hair-like setae. Inner margin and adjacent part of dorsal surface of fore tibia with numerous long, stout, hair-like setae and few, thin, hair-like setae (solitary and in tufts); another part of dorsal surface of fore tibia with row of long, bifurcated apically, stout setae and scattered hair-like setae (solitary and in tufts). Inner parts of ventral and dorsal surfaces of fore tibia and tarsus with numerous long, stout, hair-like setae (some with feathered margins in apical part); additionally, whole ventral and dorsal surfaces of fore tibia and tarsus with scattered hair-like setae (solitary and in tufts). Outer margins of fore tibia and tarsus with only long, hair-like setae. Outer margin of hind femur without apical projection; whole margin and part of dorsal surface covered with different-sized, stout setae with rounded and bifurcated apices. Whole dorsal surface covered with numerous short, rounded and bifurcated, stout setae, scale sockets, short scales with feathered margins in some sockets and scattered short, sometimes waved, stout, hair-like setae. Inner margin of hind femora with only solitary thin, hair-like setae. Outer margin of hind tibia with regular row of long, stout setae with pointed and bifurcated apices and scattered hair-like setae (Fig. <xref ref-type="fig" rid="F7">7B, E</xref>). Dorsal surface of hind tibia with irregular row of long, stout setae with bifurcated apices, situated along inner margin (Fig. <xref ref-type="fig" rid="F7">7D</xref>); whole surface covered with scattered long hair-like setae (solitary and in tufts) and short, stout, hair-like setae (some apparently waved or hooked). Inner margins and ventral surfaces of hind tibia and tarsus as in fore leg.</p><fig id="F7" position="float" orientation="portrait"><object-id xmlns:xlink="http://www.w3.org/1999/xlink" content-type="doi" xlink:type="simple">10.3897/zookeys.1040.64280.figure7</object-id><object-id xmlns:xlink="http://www.w3.org/1999/xlink" content-type="arpha" xlink:type="simple">A9585F9B-995F-56B2-8983-5E0CC021F3E2</object-id><label>Figure 7.</label><caption><p>Larva of <italic><tp:taxon-name><tp:taxon-name-part taxon-name-part-type="genus" reg="Cincticostella">Cincticostella</tp:taxon-name-part> <tp:taxon-name-part taxon-name-part-type="species" reg="corpulenta">corpulenta</tp:taxon-name-part></tp:taxon-name></italic> (Braasch, 1981), holotype <bold>A</bold> fore femur <bold>B</bold> hind femur <bold>C</bold> stout setae of dorsal surface of fore femur <bold>D</bold> stout setae of hind tibia <bold>E</bold> stout setae of outer margin of hind femur <bold>F</bold> tarsal claw.</p></caption><graphic xmlns:xlink="http://www.w3.org/1999/xlink" xlink:href="zookeys-1040-123-g007.jpg" position="float" orientation="portrait" xlink:type="simple" id="oo_548951.jpg"><uri content-type="original_file" xlink:type="simple">https://binary.pensoft.net/fig/548951</uri></graphic></fig><p>Tarsal claws of all legs hooked, with one large denticle and several subapical setae (Fig. <xref ref-type="fig" rid="F7">7F</xref>).</p><p><bold><italic>Abdomen</italic>:</bold> Central part of dorsal surface of terga II–IX with two medial fields of mainly short stout setae with rounded or bluntly pointed, sometimes bifurcated, apices (Fig. <xref ref-type="fig" rid="F8">8A–C</xref>). Surfaces of all terga covered with not numerous hair-like setae (mainly stout, waved of hooked), empty scale sockets and very short rounded scales with feathered margins (most scales and sockets situated laterally). Whole sternal surfaces covered with scattered empty scale sockets, scales and hair-like setae. Posterior margins of tergum I with row of mostly long, hair-like setae; posterior margins of terga II–III (especially tergum II) with row of elongated, mostly bluntly pointed and bifurcated apically, stout setae and stout, hair-like setae; posterior margins of terga IV–VII with several elongated mostly rounded and bluntly pointed apically, stout setae, extending from paired projections to lateral margins; posterior margins of terga VIII–X with rows of elongated stout setae with mostly rounded apices (rows extending from paired projections to lateral margins) (Fig. <xref ref-type="fig" rid="F8">8B–E</xref>). Lateral margins of terga IV–VIII covered with rounded apically stout setae most numerous.</p><fig id="F8" position="float" orientation="portrait"><object-id xmlns:xlink="http://www.w3.org/1999/xlink" content-type="doi" xlink:type="simple">10.3897/zookeys.1040.64280.figure8</object-id><object-id xmlns:xlink="http://www.w3.org/1999/xlink" content-type="arpha" xlink:type="simple">71466420-0A7B-5349-A1A2-D8FB9E780399</object-id><label>Figure 8.</label><caption><p>Larva of <italic><tp:taxon-name><tp:taxon-name-part taxon-name-part-type="genus" reg="Cincticostella">Cincticostella</tp:taxon-name-part> <tp:taxon-name-part taxon-name-part-type="species" reg="corpulenta">corpulenta</tp:taxon-name-part></tp:taxon-name></italic> (Braasch, 1981), holotype <bold>A</bold> abdomen on slide, dorsal view <bold>B</bold> submedian projection of tergum VII <bold>C</bold> paired submedian projections of tergum VIII <bold>D</bold> paired submedian projections of tergum IX <bold>E</bold> tergum X <bold>F</bold> caudal filament.</p></caption><graphic xmlns:xlink="http://www.w3.org/1999/xlink" xlink:href="zookeys-1040-123-g008.jpg" position="float" orientation="portrait" xlink:type="simple" id="oo_548952.jpg"><uri content-type="original_file" xlink:type="simple">https://binary.pensoft.net/fig/548952</uri></graphic></fig><p>Pairs of not bifurcated projections present on abdominal terga II–IX, relatively weakly developed (Fig. <xref ref-type="fig" rid="F8">8A–E</xref>). Projections on terga VI–VIII strongest; those on terga II and III smallest and rounded; those on tergum IV elongated and bluntly pointed; those on terga V–VIII pointed; those on tergum IX short and bluntly pointed. Posterior margin of tergum X smooth, without any projections (Fig. <xref ref-type="fig" rid="F8">8E</xref>). Surfaces of paired projections on terga II–IX with several mostly short, stout setae with rounded apices.</p><p>Abdominal gills dorsal surfaces covered with hair-like setae and scale sockets; gill III oval, with somewhat extended posteromedial angles without medial, transverse band of weakened membrane. Due to slide-mounting of holotype, gills deformed and not separated from abdomen.</p><p>Caudal filaments subequal in length; middle parts with elongated stout setae with bluntly pointed or bifurcated apices (Fig. <xref ref-type="fig" rid="F8">8F</xref>) at articulations and hair-like setae (solitary and in tufts) on surfaces of segments.</p></tp:treatment-sec><tp:treatment-sec sec-type="diagnosis" id="SECID0E4CAG"><title>Diagnosis.</title><p>This species can be distinguished from all other species of the <italic><tp:taxon-name><tp:taxon-name-part taxon-name-part-type="genus" reg="Cincticostella">C.</tp:taxon-name-part> <tp:taxon-name-part taxon-name-part-type="species" reg="nigra">nigra</tp:taxon-name-part></tp:taxon-name></italic> complex by the following combination of characters: (i) genae poorly developed, head oval dorsally (Fig. <xref ref-type="fig" rid="F5">5A</xref>); (ii) labrum with deep anteromedian emargination (Fig. <xref ref-type="fig" rid="F6">6C</xref>); (iii) maxillary palp well-developed (Fig. <xref ref-type="fig" rid="F6">6E</xref>); (iv) segment III of maxillary palp small, rounded apically (Fig. <xref ref-type="fig" rid="F6">6E</xref>); (v) prothoracic anterolateral projections rounded and broad (Fig. <xref ref-type="fig" rid="F5">5C–E</xref>); (vi) mesothoracic anterolateral projections poorly developed, rounded, not notched, with margins not subparallel to lateral aspect of body (Fig. <xref ref-type="fig" rid="F5">5B</xref>); (vii) short, waved and hooked, stout hair-like setae presented on dorsal surface of thorax (Fig. <xref ref-type="fig" rid="F23">23B</xref>); (viii) dorsal surface of fore femur with transverse, sparse, band of mainly middle-sized and long, stout setae with bifurcated or rounded apices (Fig. <xref ref-type="fig" rid="F7">7A and C</xref>); (ix) tarsal claw with one large denticle (Fig. <xref ref-type="fig" rid="F7">7F</xref>); (x) pairs of pointed, relatively weakly developed, projections present on abdominal terga II–IX; those on terga II and III smallest and rounded; those on terga VI–VIII strongest; those on terga V–VIII pointed; those on tergum IX short and bluntly pointed; posterior margin of tergum X smooth, without any projections (Fig. <xref ref-type="fig" rid="F8">8A–E</xref>).</p></tp:treatment-sec><tp:treatment-sec sec-type="distribution" id="SECID0EWEAG"><title>Distribution.</title><p>Nepal (<xref ref-type="bibr" rid="B4">Braasch 1981</xref>).</p></tp:treatment-sec><tp:treatment-sec sec-type="remarks" id="SECID0EAFAG"><title>Remarks.</title><p>Adult stages unknown. The holotype (on slide) has the middle legs and one hind leg missing.</p></tp:treatment-sec><tp:treatment-sec sec-type="habitat" id="SECID0EFFAG"><title>Habitat.</title><p>No data, but assumed to be cold water rivers and streams, based on what we know about the Trisuli River near Dhunche.</p></tp:treatment-sec><tp:treatment-sec sec-type="type material" id="SECID0EKFAG"><title>Type material examined.</title><p><bold><italic>Holotype</italic>: Nepal</bold>: larva on slide, Himalaya, Trisuli Khola vor Dhunche, 1950 m a.s.l. NN, 30.04.1978, Leg. I. Sivec [<abbrev xmlns:xlink="http://www.w3.org/1999/xlink" content-type="institution" xlink:title="Stuttgart State Museum of Natural History" id="ABBRID0EVFAG" xlink:type="simple">SSMNH</abbrev>]. <bold><italic>Paratypes</italic></bold>: two larvae, same data as holotype [<named-content xmlns:xlink="http://www.w3.org/1999/xlink" content-type="dwc:institutional_code" xlink:type="simple">PERC</named-content>].</p></tp:treatment-sec><tp:treatment-sec><!--Section generated to contain objects referenced in tp:taxon-treatment.--><fig id="F23" position="float" orientation="portrait"><object-id xmlns:xlink="http://www.w3.org/1999/xlink" content-type="doi" xlink:type="simple">10.3897/zookeys.1040.64280.figure23</object-id><object-id xmlns:xlink="http://www.w3.org/1999/xlink" content-type="arpha" xlink:type="simple">693DA7F1-46D4-5879-8663-8BF99BE50657</object-id><label>Figure 23.</label><caption><p>Setae on dorsal surface of thorax of some representatives of <italic><tp:taxon-name><tp:taxon-name-part taxon-name-part-type="genus" reg="Cincticostella">Cincticostella</tp:taxon-name-part> <tp:taxon-name-part taxon-name-part-type="species" reg="nigra">nigra</tp:taxon-name-part></tp:taxon-name></italic> (Uéno, 1928) complex <bold>A</bold> dominant kind of stout setae – numerous small stout setae with divergent margins, bifurcated apices <bold>B</bold> dominant kind of stout setae – short, waved and hooked, stout hair-like setae <bold>C</bold> dominant kind of stout setae – scattered short, relatively strait, stout hair-like setae.</p></caption><graphic xmlns:xlink="http://www.w3.org/1999/xlink" xlink:href="zookeys-1040-123-g023.jpg" position="float" orientation="portrait" xlink:type="simple" id="oo_548967.jpg"><uri content-type="original_file" xlink:type="simple">https://binary.pensoft.net/fig/548967</uri></graphic></fig></tp:treatment-sec><ref-list><ref id="B9"><mixed-citation xmlns:xlink="http://www.w3.org/1999/xlink" xlink:type="simple"><person-group><name name-style="western"><surname>Jacobus</surname><given-names>LM</given-names></name><name name-style="western"><surname>McCafferty</surname><given-names>WP</given-names></name></person-group> (<year>2008</year>) Revision of <tp:taxon-name><tp:taxon-name-part taxon-name-part-type="family">Ephemerellidae</tp:taxon-name-part></tp:taxon-name> genera (<tp:taxon-name><tp:taxon-name-part taxon-name-part-type="order">Ephemeroptera</tp:taxon-name-part></tp:taxon-name>). Transactions of the American Entomological Society 134(1–2): 185–274. <ext-link xlink:type="simple" ext-link-type="doi" xlink:href="10.3157/0002-8320(2008)134[185:ROEGE]2.0.CO;2">https://doi.org/10.3157/0002-8320(2008)134[185:ROEGE]2.0.CO;2</ext-link></mixed-citation></ref><ref id="B4"><mixed-citation xmlns:xlink="http://www.w3.org/1999/xlink" xlink:type="simple"><person-group><name name-style="western"><surname>Braasch</surname><given-names>D</given-names></name></person-group> (<year>1981</year>) <article-title>Beitrag zur Kenntnis der <tp:taxon-name><tp:taxon-name-part taxon-name-part-type="family">Ephemerellidae</tp:taxon-name-part></tp:taxon-name> des Himalaya (<tp:taxon-name><tp:taxon-name-part taxon-name-part-type="order">Ephemeroptera</tp:taxon-name-part></tp:taxon-name>). Reichenbachia (Staatl. Mus. Tierk.</article-title><source>Dresden)</source><volume>19</volume>(<issue>15</issue>): <fpage>85</fpage>–<lpage>88</lpage>.</mixed-citation></ref></ref-list></tp:taxon-treatment>
