# Supplementary material for: Overview of Indian and Nepali representatives of the Cincticostella nigra (Uéno, 1928) complex (Ephemeroptera, Ephemerellidae), with discussion about Cincticostella Allen, 1971 species complexes
Source: Zookeys. 2021 May 28;1040:123–66. doi: 10.3897/zookeys.1040.64280 (PMC8178296; doi:10.3897/zookeys.1040.64280)
Supplement: XML Treatment for Cincticostella gosei [file zookeys.1040.64280-treatment4.xml]

<!DOCTYPE tp:taxon-treatment
  PUBLIC "-//TaxonX//DTD Taxonomic Treatment Publishing DTD v0 20100105//EN" "tax-treatment-NSO.dtd">
<tp:taxon-treatment xmlns:tp="http://www.plazi.org/taxpub"><tp:treatment-meta><kwd-group><label>Taxon classification</label><kwd><named-content xmlns:xlink="http://www.w3.org/1999/xlink" content-type="kingdom">Animalia</named-content></kwd><kwd><named-content xmlns:xlink="http://www.w3.org/1999/xlink" content-type="order">Ephemeroptera</named-content></kwd><kwd><named-content xmlns:xlink="http://www.w3.org/1999/xlink" content-type="family">Ephemerellidae</named-content></kwd></kwd-group><mixed-citation publication-type="journal"><person-group><name><surname>Martynov</surname><given-names>Alexander V.</given-names></name><name><surname>Selvakumar</surname><given-names>C.</given-names></name><name><surname>Palatov</surname><given-names>Dmitry M.</given-names></name><name><surname>Subramanian</surname><given-names>K.A.</given-names></name><name><surname>Sivaramakrishnan</surname><given-names>K.G.</given-names></name><name><surname>Vasanth</surname><given-names>M.</given-names></name><name><surname>Jacobus</surname><given-names>Luke M.</given-names></name></person-group><article-title>Overview of Indian and Nepali representatives of the <italic><tp:taxon-name><tp:taxon-name-part taxon-name-part-type="genus" reg="Cincticostella">Cincticostella</tp:taxon-name-part> <tp:taxon-name-part taxon-name-part-type="species" reg="nigra">nigra</tp:taxon-name-part></tp:taxon-name></italic> (Uéno, 1928) complex (<tp:taxon-name><tp:taxon-name-part taxon-name-part-type="order">Ephemeroptera</tp:taxon-name-part></tp:taxon-name>, <tp:taxon-name><tp:taxon-name-part taxon-name-part-type="family">Ephemerellidae</tp:taxon-name-part></tp:taxon-name>), with discussion about <italic><tp:taxon-name><tp:taxon-name-part taxon-name-part-type="genus" reg="Cincticostella">Cincticostella</tp:taxon-name-part></tp:taxon-name></italic> Allen, 1971 species complexes</article-title><source>Zookeys</source><day>28</day><month>5</month><year>2021</year><volume>1040</volume><fpage>123</fpage><lpage>166</lpage><pub-id pub-id-type="doi">10.3897/zookeys.1040.64280</pub-id></mixed-citation></tp:treatment-meta><tp:nomenclature><tp:taxon-name><object-id xmlns:xlink="http://www.w3.org/1999/xlink" content-type="arpha" xlink:type="simple">6B152F9E-1CC4-565E-A2B1-B9B1CF91E3EF</object-id>
            <tp:taxon-name-part taxon-name-part-type="genus" reg="Cincticostella">Cincticostella</tp:taxon-name-part>
            <tp:taxon-name-part taxon-name-part-type="species" reg="gosei">gosei</tp:taxon-name-part>
          </tp:taxon-name><tp:taxon-authority>(Allen, 1975)</tp:taxon-authority><xref ref-type="fig" rid="F13">Figs 13</xref><xref ref-type="fig" rid="F14">, 14</xref><xref ref-type="fig" rid="F15">, 15</xref><tp:nomenclature-citation-list><tp:nomenclature-citation><tp:taxon-name>
                <tp:taxon-name-part taxon-name-part-type="genus" reg="Ephemerella">Ephemerella</tp:taxon-name-part> (<tp:taxon-name-part taxon-name-part-type="subgenus" reg="Cincticostella">Cincticostella</tp:taxon-name-part>) <tp:taxon-name-part taxon-name-part-type="species" reg="gosei">gosei</tp:taxon-name-part></tp:taxon-name><comment>Allen, 1975</comment></tp:nomenclature-citation><tp:nomenclature-citation><tp:taxon-name>
                <tp:taxon-name-part taxon-name-part-type="genus" reg="Serratella">Serratella</tp:taxon-name-part> <tp:taxon-name-part taxon-name-part-type="species" reg="thailandensis">thailandensis</tp:taxon-name-part></tp:taxon-name><comment>Allen, 1980 (junior objective synonym, Edmunds and Murvosh 1995)</comment></tp:nomenclature-citation></tp:nomenclature-citation-list></tp:nomenclature><tp:treatment-sec sec-type="diagnosis" id="SECID0EQ1AG"><title>Diagnosis.</title><p>This species can be distinguished from other <italic><tp:taxon-name><tp:taxon-name-part taxon-name-part-type="genus" reg="Cincticostella">Cincticostella</tp:taxon-name-part></tp:taxon-name></italic> species by the following combination of characters: (i) head brown, with three white to yellow spots near ocelli (spots near lateral ocelli the largest) (Fig. <xref ref-type="fig" rid="F13">13A, B</xref>); (ii) body covered with numerous large scale sockets and small scales in some of them (Figs <xref ref-type="fig" rid="F13">13B–E</xref>, <xref ref-type="fig" rid="F14">14A–C</xref>, <xref ref-type="fig" rid="F15">15A–C</xref>); (iii) head without paired protuberances (Fig. <xref ref-type="fig" rid="F13">13B</xref>); (iv) genae moderately developed (Fig. <xref ref-type="fig" rid="F13">13B</xref>); (v) labrum with moderate anteromedian emargination (Fig. <xref ref-type="fig" rid="F14">14C</xref>); (vi) maxillary palp absent (Fig. <xref ref-type="fig" rid="F14">14E</xref>); (vii) glossae short, inner margins of paraglossae subparallel to longitudinal axis of body, held tightly against glossae (Fig. <xref ref-type="fig" rid="F14">14G</xref>); (viii) labial palp segments I and II not flattened, elongated (Fig. <xref ref-type="fig" rid="F14">14F, G</xref>); (ix) prothoracic anterolateral projections well-developed, bluntly pointed, directed forward (Fig. <xref ref-type="fig" rid="F13">13C, D</xref>); (x) mesothoracic anterolateral projections poorly developed, not notched, rounded (Fig. <xref ref-type="fig" rid="F13">13C, D</xref>); (xi) setal transverse band on dorsal surface of fore femur consisting of only several middle-sized stout setae; sometimes stout setae absent absolutely; (xii) inner margin of fore femur only with scattered, thin, hair-like setae (Fig. <xref ref-type="fig" rid="F15">15A</xref>); (xiii) middle and hind femora moderately widened (Fig. <xref ref-type="fig" rid="F15">15B, C</xref>); (xiv) dorsal surfaces of middle and hind femora without stout setae (Figs <xref ref-type="fig" rid="F13">13E</xref>, <xref ref-type="fig" rid="F15">15B, C</xref>); (xv) outer margins of middle and hind femora without expressed projections (Fig. <xref ref-type="fig" rid="F15">15B, C</xref>); (xvi) tarsal claw with 5–6 denticles and several subapical setae (Fig. <xref ref-type="fig" rid="F15">15D</xref>); (xvii) small paired submedial projections present on terga II–IX; projections on tergum IX broad and rounded (Fig. <xref ref-type="fig" rid="F13">13F</xref>).</p><fig id="F13" position="float" orientation="portrait"><object-id xmlns:xlink="http://www.w3.org/1999/xlink" content-type="doi" xlink:type="simple">10.3897/zookeys.1040.64280.figure13</object-id><object-id xmlns:xlink="http://www.w3.org/1999/xlink" content-type="arpha" xlink:type="simple">B81C029B-3EF3-5F43-9C9C-BF70ABD8D341</object-id><label>Figure 13.</label><caption><p>Larva of <italic><tp:taxon-name><tp:taxon-name-part taxon-name-part-type="genus" reg="Cincticostella">Cincticostella</tp:taxon-name-part> <tp:taxon-name-part taxon-name-part-type="species" reg="gosei">gosei</tp:taxon-name-part></tp:taxon-name></italic> (Allen, 1975) <bold>A</bold> habitus, dorsal view, scale bar 2 mm <bold>B</bold> head <bold>C</bold> thorax <bold>D</bold> anterolateral projections of pro- and mesonotum <bold>E</bold> dorsal surface of hind femur central area <bold>F</bold> abdomen, dorsal view.</p></caption><graphic xmlns:xlink="http://www.w3.org/1999/xlink" xlink:href="zookeys-1040-123-g013.jpg" position="float" orientation="portrait" xlink:type="simple" id="oo_548957.jpg"><uri content-type="original_file" xlink:type="simple">https://binary.pensoft.net/fig/548957</uri></graphic></fig></tp:treatment-sec><tp:treatment-sec sec-type="distribution" id="SECID0EN5AG"><title>Distribution.</title><p>Thailand (<xref ref-type="bibr" rid="B1">Allen 1975</xref>, <xref ref-type="bibr" rid="B2">1980</xref>) and the India-China border region (new data).</p></tp:treatment-sec><tp:treatment-sec sec-type="remarks" id="SECID0E25AG"><title>Remarks.</title><p>The larva of this species was properly described from Thailand by <xref ref-type="bibr" rid="B1">Allen (1975</xref>, <xref ref-type="bibr" rid="B2">1980</xref>). We report this species for the first time from India. Adult stages are unknown. Main distinguishing characters of species are shown on Figs <xref ref-type="fig" rid="F13">13</xref>–<xref ref-type="fig" rid="F15">15</xref>. The characters typical for representatives of <italic><tp:taxon-name><tp:taxon-name-part taxon-name-part-type="genus" reg="Cincticostella">C.</tp:taxon-name-part> <tp:taxon-name-part taxon-name-part-type="species" reg="insolta">insolta</tp:taxon-name-part></tp:taxon-name></italic> and <italic><tp:taxon-name><tp:taxon-name-part taxon-name-part-type="genus" reg="Cincticostella">C.</tp:taxon-name-part> <tp:taxon-name-part taxon-name-part-type="species" reg="nigra">nigra</tp:taxon-name-part></tp:taxon-name></italic> complexes are analysed because of the separate position of this species (see below).</p><fig id="F14" position="float" orientation="portrait"><object-id xmlns:xlink="http://www.w3.org/1999/xlink" content-type="doi" xlink:type="simple">10.3897/zookeys.1040.64280.figure14</object-id><object-id xmlns:xlink="http://www.w3.org/1999/xlink" content-type="arpha" xlink:type="simple">72A90AAC-BA11-58B2-A68E-B209DB6D305B</object-id><label>Figure 14.</label><caption><p>Larva of <italic><tp:taxon-name><tp:taxon-name-part taxon-name-part-type="genus" reg="Cincticostella">Cincticostella</tp:taxon-name-part> <tp:taxon-name-part taxon-name-part-type="species" reg="gosei">gosei</tp:taxon-name-part></tp:taxon-name></italic> (Allen, 1975) <bold>A</bold> angulate mandible <bold>B</bold> planate mandible <bold>C</bold> labrum <bold>D</bold> hypopharynx <bold>E</bold> maxilla <bold>F</bold> labial palp <bold>G</bold> labium.</p></caption><graphic xmlns:xlink="http://www.w3.org/1999/xlink" xlink:href="zookeys-1040-123-g014.jpg" position="float" orientation="portrait" xlink:type="simple" id="oo_548958.jpg"><uri content-type="original_file" xlink:type="simple">https://binary.pensoft.net/fig/548958</uri></graphic></fig></tp:treatment-sec><tp:treatment-sec sec-type="habitat" id="SECID0ENBBG"><title>Habitat.</title><p>Cold fast-flowing river with cobbles and gravel. The Ranga River habitat is shown in <xref ref-type="bibr" rid="B13">Martynov et al. (2019</xref>: fig. 152).</p></tp:treatment-sec><tp:treatment-sec sec-type="material" id="SECID0EXBBG"><title>Material examined.</title><p><bold>India</bold>: 17 larvae, Arunachal Pradesh, Lower Subansiri District, Ranga River, <named-content xmlns:xlink="http://www.w3.org/1999/xlink" content-type="dwc:verbatimCoordinates" xlink:type="simple"><named-content content-type="geo-json" specific-use="{&#34;type&#34;:&#34;Point&#34;,&#34;coordinates&#34;:[93.757378,27.396404]}" id="NCID0ECCBG" xlink:type="simple">27.396404°N, 93.757378°E</named-content></named-content>, h ~ 625 m a.s.l., 06.xi.2015, Coll. Bikramjit Sinha – <italic>IN 5346/H13</italic> [<named-content xmlns:xlink="http://www.w3.org/1999/xlink" content-type="dwc:institutional_code" xlink:type="simple">ZSI</named-content>].</p><fig id="F15" position="float" orientation="portrait"><object-id xmlns:xlink="http://www.w3.org/1999/xlink" content-type="doi" xlink:type="simple">10.3897/zookeys.1040.64280.figure15</object-id><object-id xmlns:xlink="http://www.w3.org/1999/xlink" content-type="arpha" xlink:type="simple">1DFB0847-3296-5E67-995B-1500D0562D4A</object-id><label>Figure 15.</label><caption><p>Larva of <italic><tp:taxon-name><tp:taxon-name-part taxon-name-part-type="genus" reg="Cincticostella">Cincticostella</tp:taxon-name-part> <tp:taxon-name-part taxon-name-part-type="species" reg="gosei">gosei</tp:taxon-name-part></tp:taxon-name></italic> (Allen, 1975) <bold>A</bold> fore femur <bold>B</bold> middle femur <bold>C</bold> hind femur <bold>D</bold> tarsal claw <bold>E–H</bold> gills III–VI.</p></caption><graphic xmlns:xlink="http://www.w3.org/1999/xlink" xlink:href="zookeys-1040-123-g015.jpg" position="float" orientation="portrait" xlink:type="simple" id="oo_548959.jpg"><uri content-type="original_file" xlink:type="simple">https://binary.pensoft.net/fig/548959</uri></graphic></fig></tp:treatment-sec><ref-list><ref id="B1"><mixed-citation xmlns:xlink="http://www.w3.org/1999/xlink" xlink:type="simple"><person-group><name name-style="western"><surname>Allen</surname><given-names>RK</given-names></name></person-group> (<year>1975</year>) <article-title><tp:taxon-name><tp:taxon-name-part taxon-name-part-type="genus">Ephemerella</tp:taxon-name-part> (<tp:taxon-name-part taxon-name-part-type="subgenus">Cincticostella</tp:taxon-name-part>)</tp:taxon-name>: A revision of the nymphal stages (<tp:taxon-name><tp:taxon-name-part taxon-name-part-type="order">Ephemeroptera</tp:taxon-name-part></tp:taxon-name>: <tp:taxon-name><tp:taxon-name-part taxon-name-part-type="family">Ephemerellidae</tp:taxon-name-part></tp:taxon-name>).</article-title><source>Pan-Pacific Entomologist</source><volume>51</volume>: <fpage>16</fpage>–<lpage>22</lpage>.</mixed-citation></ref><ref id="B2"><mixed-citation xmlns:xlink="http://www.w3.org/1999/xlink" xlink:type="simple"><person-group><name name-style="western"><surname>Allen</surname><given-names>RK</given-names></name></person-group> (<year>1980</year>) <article-title>Geographic distribution and reclassification of the subfamily <tp:taxon-name><tp:taxon-name-part taxon-name-part-type="subfamily">Ephemerellinae</tp:taxon-name-part></tp:taxon-name> (<tp:taxon-name><tp:taxon-name-part taxon-name-part-type="order">Ephemeroptera</tp:taxon-name-part></tp:taxon-name>: <tp:taxon-name><tp:taxon-name-part taxon-name-part-type="family">Ephemerellidae</tp:taxon-name-part></tp:taxon-name>).</article-title> In: <person-group><name name-style="western"><surname>Flannagan</surname><given-names>JF</given-names></name><name name-style="western"><surname>Marshall</surname><given-names>KE</given-names></name></person-group> (<role>Eds</role>) <issue-title>Advances in Ephemeroptera Biology.</issue-title><source>Plenum, New York</source>, <fpage>71</fpage>–<lpage>91</lpage>. <ext-link xlink:type="simple" ext-link-type="doi" xlink:href="10.1007/978-1-4613-3066-0_6">https://doi.org/10.1007/978-1-4613-3066-0_6</ext-link></mixed-citation></ref><ref id="B13"><mixed-citation xmlns:xlink="http://www.w3.org/1999/xlink" xlink:type="simple"><person-group><name name-style="western"><surname>Martynov</surname><given-names>AV</given-names></name><name name-style="western"><surname>Selvakumar</surname><given-names>C</given-names></name><name name-style="western"><surname>Subramanian</surname><given-names>KA</given-names></name><name name-style="western"><surname>Sivaramakrishnan</surname><given-names>KG</given-names></name><name name-style="western"><surname>Chandra</surname><given-names>K</given-names></name><name name-style="western"><surname>Palatov</surname><given-names>DM</given-names></name><name name-style="western"><surname>Sinha</surname><given-names>B</given-names></name><name name-style="western"><surname>Jacobus</surname><given-names>LM</given-names></name></person-group> (<year>2019</year>) <article-title>Review of the <italic><tp:taxon-name><tp:taxon-name-part taxon-name-part-type="genus">Cincticostella</tp:taxon-name-part> <tp:taxon-name-part taxon-name-part-type="species">insolta</tp:taxon-name-part></tp:taxon-name></italic> (Allen, 1971) complex (<tp:taxon-name><tp:taxon-name-part taxon-name-part-type="order">Ephemeroptera</tp:taxon-name-part></tp:taxon-name>: <tp:taxon-name><tp:taxon-name-part taxon-name-part-type="family">Ephemerellidae</tp:taxon-name-part></tp:taxon-name>), with description of three new species from northern India and Nepal.</article-title><source>Zootaxa</source><volume>4551</volume>(<issue>2</issue>): <fpage>147</fpage>–<lpage>179</lpage>. <ext-link xlink:type="simple" ext-link-type="doi" xlink:href="10.11646/zootaxa.4551.2.2">https://doi.org/10.11646/zootaxa.4551.2.2</ext-link></mixed-citation></ref></ref-list></tp:taxon-treatment>
