# Supplementary material for: Overview of Indian and Nepali representatives of the Cincticostella nigra (Uéno, 1928) complex (Ephemeroptera, Ephemerellidae), with discussion about Cincticostella Allen, 1971 species complexes
Source: Zookeys. 2021 May 28;1040:123–66. doi: 10.3897/zookeys.1040.64280 (PMC8178296; doi:10.3897/zookeys.1040.64280)
Supplement: XML Treatment for Cincticostella indica [file zookeys.1040.64280-treatment5.xml]

<!DOCTYPE tp:taxon-treatment
  PUBLIC "-//TaxonX//DTD Taxonomic Treatment Publishing DTD v0 20100105//EN" "tax-treatment-NSO.dtd">
<tp:taxon-treatment xmlns:tp="http://www.plazi.org/taxpub"><tp:treatment-meta><kwd-group><label>Taxon classification</label><kwd><named-content xmlns:xlink="http://www.w3.org/1999/xlink" content-type="kingdom">Animalia</named-content></kwd><kwd><named-content xmlns:xlink="http://www.w3.org/1999/xlink" content-type="order">Ephemeroptera</named-content></kwd><kwd><named-content xmlns:xlink="http://www.w3.org/1999/xlink" content-type="family">Ephemerellidae</named-content></kwd></kwd-group><mixed-citation publication-type="journal"><person-group><name><surname>Martynov</surname><given-names>Alexander V.</given-names></name><name><surname>Selvakumar</surname><given-names>C.</given-names></name><name><surname>Palatov</surname><given-names>Dmitry M.</given-names></name><name><surname>Subramanian</surname><given-names>K.A.</given-names></name><name><surname>Sivaramakrishnan</surname><given-names>K.G.</given-names></name><name><surname>Vasanth</surname><given-names>M.</given-names></name><name><surname>Jacobus</surname><given-names>Luke M.</given-names></name></person-group><article-title>Overview of Indian and Nepali representatives of the <italic><tp:taxon-name><tp:taxon-name-part taxon-name-part-type="genus" reg="Cincticostella">Cincticostella</tp:taxon-name-part> <tp:taxon-name-part taxon-name-part-type="species" reg="nigra">nigra</tp:taxon-name-part></tp:taxon-name></italic> (Uéno, 1928) complex (<tp:taxon-name><tp:taxon-name-part taxon-name-part-type="order">Ephemeroptera</tp:taxon-name-part></tp:taxon-name>, <tp:taxon-name><tp:taxon-name-part taxon-name-part-type="family">Ephemerellidae</tp:taxon-name-part></tp:taxon-name>), with discussion about <italic><tp:taxon-name><tp:taxon-name-part taxon-name-part-type="genus" reg="Cincticostella">Cincticostella</tp:taxon-name-part></tp:taxon-name></italic> Allen, 1971 species complexes</article-title><source>Zookeys</source><day>28</day><month>5</month><year>2021</year><volume>1040</volume><fpage>123</fpage><lpage>166</lpage><pub-id pub-id-type="doi">10.3897/zookeys.1040.64280</pub-id></mixed-citation></tp:treatment-meta><tp:nomenclature><tp:taxon-name><object-id xmlns:xlink="http://www.w3.org/1999/xlink" content-type="arpha" xlink:type="simple">A6CE9F0B-5080-56CF-928A-20F456012DC8</object-id>
            <tp:taxon-name-part taxon-name-part-type="genus" reg="Cincticostella">Cincticostella</tp:taxon-name-part>
            <tp:taxon-name-part taxon-name-part-type="species" reg="indica">indica</tp:taxon-name-part>
          </tp:taxon-name><tp:taxon-authority>(Kapur &amp; Kripalani, 1961), nomen dubium, new status</tp:taxon-authority><tp:nomenclature-citation-list><tp:nomenclature-citation><tp:taxon-name>
                <tp:taxon-name-part taxon-name-part-type="genus" reg="Ephemerella">Ephemerella</tp:taxon-name-part> <tp:taxon-name-part taxon-name-part-type="species" reg="indica">indica</tp:taxon-name-part></tp:taxon-name><comment>Kapur &amp; Kripalani, 1961</comment></tp:nomenclature-citation><tp:nomenclature-citation><tp:taxon-name>
                <tp:taxon-name-part taxon-name-part-type="genus" reg="Cincticostella">Cincticostella</tp:taxon-name-part> <tp:taxon-name-part taxon-name-part-type="species" reg="indica">indica</tp:taxon-name-part></tp:taxon-name><comment>(Kapur &amp; Kripalani, 1961) in <xref ref-type="bibr" rid="B9">Jacobus and McCafferty 2008</xref></comment></tp:nomenclature-citation></tp:nomenclature-citation-list></tp:nomenclature><tp:treatment-sec sec-type="remarks" id="SECID0EQFBG"><title>Remarks.</title><p><italic><tp:taxon-name><tp:taxon-name-part taxon-name-part-type="genus" reg="Cincticostella">Cincticostella</tp:taxon-name-part> <tp:taxon-name-part taxon-name-part-type="species" reg="indica">indica</tp:taxon-name-part></tp:taxon-name></italic> was described only from the female adult stage (<xref ref-type="bibr" rid="B11">Kapur and Kripalani 1961</xref>) and it was included in <italic><tp:taxon-name><tp:taxon-name-part taxon-name-part-type="genus" reg="Cincticostella">Cincticostella</tp:taxon-name-part></tp:taxon-name></italic> by <xref ref-type="bibr" rid="B9">Jacobus and McCafferty (2008)</xref>, based on the colouration of the abdomen of the female adult, which is similar to that of several other <italic><tp:taxon-name><tp:taxon-name-part taxon-name-part-type="genus" reg="Cincticostella">Cincticostella</tp:taxon-name-part></tp:taxon-name></italic> species. Its status was regarded as questionable by <xref ref-type="bibr" rid="B16">Xie et al. (2009)</xref>. Recently, we tried to examine the holotype of <italic><tp:taxon-name><tp:taxon-name-part taxon-name-part-type="genus" reg="Cincticostella">C.</tp:taxon-name-part> <tp:taxon-name-part taxon-name-part-type="species" reg="indica">indica</tp:taxon-name-part></tp:taxon-name></italic>, but the type specimen could not be located from the Zoological Survey of India, Kolkata (<xref ref-type="bibr" rid="B7">Hubbard and Srivastava 1984</xref>). Hence, <italic><tp:taxon-name><tp:taxon-name-part taxon-name-part-type="genus" reg="Cincticostella">C.</tp:taxon-name-part> <tp:taxon-name-part taxon-name-part-type="species" reg="indica">indica</tp:taxon-name-part></tp:taxon-name></italic> cannot be identified and, given that the type material is apparently lost, we hereby regard it as a <italic>nomen dubium</italic>.</p></tp:treatment-sec><ref-list><ref id="B9"><mixed-citation xmlns:xlink="http://www.w3.org/1999/xlink" xlink:type="simple"><person-group><name name-style="western"><surname>Jacobus</surname><given-names>LM</given-names></name><name name-style="western"><surname>McCafferty</surname><given-names>WP</given-names></name></person-group> (<year>2008</year>) Revision of <tp:taxon-name><tp:taxon-name-part taxon-name-part-type="family">Ephemerellidae</tp:taxon-name-part></tp:taxon-name> genera (<tp:taxon-name><tp:taxon-name-part taxon-name-part-type="order">Ephemeroptera</tp:taxon-name-part></tp:taxon-name>). Transactions of the American Entomological Society 134(1–2): 185–274. <ext-link xlink:type="simple" ext-link-type="doi" xlink:href="10.3157/0002-8320(2008)134[185:ROEGE]2.0.CO;2">https://doi.org/10.3157/0002-8320(2008)134[185:ROEGE]2.0.CO;2</ext-link></mixed-citation></ref><ref id="B11"><mixed-citation xmlns:xlink="http://www.w3.org/1999/xlink" xlink:type="simple"><person-group><name name-style="western"><surname>Kapur</surname><given-names>AP</given-names></name><name name-style="western"><surname>Kripalani</surname><given-names>MB</given-names></name></person-group> (<year>1961</year>) <article-title>The mayflies (<tp:taxon-name><tp:taxon-name-part taxon-name-part-type="order">Ephemeroptera</tp:taxon-name-part></tp:taxon-name>) from the northwestern Himalaya.</article-title><source>Records of the Indian Museum</source><volume>59</volume>(<issue>1–2</issue>): <fpage>183</fpage>–<lpage>221</lpage>. [pl. 7]</mixed-citation></ref><ref id="B16"><mixed-citation xmlns:xlink="http://www.w3.org/1999/xlink" xlink:type="simple"><person-group><name name-style="western"><surname>Xie</surname><given-names>H</given-names></name><name name-style="western"><surname>Jia</surname><given-names>Y</given-names></name><name name-style="western"><surname>Chen</surname><given-names>P</given-names></name><name name-style="western"><surname>Jacobus</surname><given-names>LM</given-names></name><name name-style="western"><surname>Zhou</surname><given-names>C</given-names></name></person-group> (<year>2009</year>) <article-title>Two new <italic><tp:taxon-name><tp:taxon-name-part taxon-name-part-type="genus">Cincticostella</tp:taxon-name-part></tp:taxon-name></italic> species from China with a larval key to species of the genus (<tp:taxon-name><tp:taxon-name-part taxon-name-part-type="order">Ephemeroptera</tp:taxon-name-part></tp:taxon-name>: <tp:taxon-name><tp:taxon-name-part taxon-name-part-type="family">Ephemerellidae</tp:taxon-name-part></tp:taxon-name>).</article-title><source>Zootaxa</source><volume>2299</volume>: <fpage>53</fpage>–<lpage>61</lpage>. <ext-link xlink:type="simple" ext-link-type="doi" xlink:href="10.11646/zootaxa.2299.1.5">https://doi.org/10.11646/zootaxa.2299.1.5</ext-link></mixed-citation></ref><ref id="B7"><mixed-citation xmlns:xlink="http://www.w3.org/1999/xlink" xlink:type="simple"><person-group><name name-style="western"><surname>Hubbard</surname><given-names>MD</given-names></name><name name-style="western"><surname>Srivastava</surname><given-names>VD</given-names></name></person-group> (<year>1984</year>) <article-title><tp:taxon-name><tp:taxon-name-part taxon-name-part-type="order">Ephemeroptera</tp:taxon-name-part></tp:taxon-name> type-specimens in the Zoological Survey of India, Calcutta.</article-title><source>Oriental Insects</source><volume>18</volume>: <fpage>1</fpage>–<lpage>4</lpage>. <ext-link xlink:type="simple" ext-link-type="doi" xlink:href="10.1080/00305316.1984.10432187">https://doi.org/10.1080/00305316.1984.10432187</ext-link></mixed-citation></ref></ref-list></tp:taxon-treatment>
