# Supplementary material for: Overview of Indian and Nepali representatives of the Cincticostella nigra (Uéno, 1928) complex (Ephemeroptera, Ephemerellidae), with discussion about Cincticostella Allen, 1971 species complexes
Source: Zookeys. 2021 May 28;1040:123–66. doi: 10.3897/zookeys.1040.64280 (PMC8178296; doi:10.3897/zookeys.1040.64280)
Supplement: XML Treatment for Cincticostella shinichii [file zookeys.1040.64280-treatment6.xml]

<!DOCTYPE tp:taxon-treatment
  PUBLIC "-//TaxonX//DTD Taxonomic Treatment Publishing DTD v0 20100105//EN" "tax-treatment-NSO.dtd">
<tp:taxon-treatment xmlns:tp="http://www.plazi.org/taxpub"><tp:treatment-meta><kwd-group><label>Taxon classification</label><kwd><named-content xmlns:xlink="http://www.w3.org/1999/xlink" content-type="kingdom">Animalia</named-content></kwd><kwd><named-content xmlns:xlink="http://www.w3.org/1999/xlink" content-type="order">Ephemeroptera</named-content></kwd><kwd><named-content xmlns:xlink="http://www.w3.org/1999/xlink" content-type="family">Ephemerellidae</named-content></kwd></kwd-group><mixed-citation publication-type="journal"><person-group><name><surname>Martynov</surname><given-names>Alexander V.</given-names></name><name><surname>Selvakumar</surname><given-names>C.</given-names></name><name><surname>Palatov</surname><given-names>Dmitry M.</given-names></name><name><surname>Subramanian</surname><given-names>K.A.</given-names></name><name><surname>Sivaramakrishnan</surname><given-names>K.G.</given-names></name><name><surname>Vasanth</surname><given-names>M.</given-names></name><name><surname>Jacobus</surname><given-names>Luke M.</given-names></name></person-group><article-title>Overview of Indian and Nepali representatives of the <italic><tp:taxon-name><tp:taxon-name-part taxon-name-part-type="genus" reg="Cincticostella">Cincticostella</tp:taxon-name-part> <tp:taxon-name-part taxon-name-part-type="species" reg="nigra">nigra</tp:taxon-name-part></tp:taxon-name></italic> (Uéno, 1928) complex (<tp:taxon-name><tp:taxon-name-part taxon-name-part-type="order">Ephemeroptera</tp:taxon-name-part></tp:taxon-name>, <tp:taxon-name><tp:taxon-name-part taxon-name-part-type="family">Ephemerellidae</tp:taxon-name-part></tp:taxon-name>), with discussion about <italic><tp:taxon-name><tp:taxon-name-part taxon-name-part-type="genus" reg="Cincticostella">Cincticostella</tp:taxon-name-part></tp:taxon-name></italic> Allen, 1971 species complexes</article-title><source>Zookeys</source><day>28</day><month>5</month><year>2021</year><volume>1040</volume><fpage>123</fpage><lpage>166</lpage><pub-id pub-id-type="doi">10.3897/zookeys.1040.64280</pub-id></mixed-citation></tp:treatment-meta><tp:nomenclature><tp:taxon-name><object-id xmlns:xlink="http://www.w3.org/1999/xlink" content-type="arpha" xlink:type="simple">4FBF331B-AE4A-5FE1-8CF9-0F351B76E378</object-id>
            <tp:taxon-name-part taxon-name-part-type="genus" reg="Cincticostella">Cincticostella</tp:taxon-name-part>
            <tp:taxon-name-part taxon-name-part-type="species" reg="shinichii">shinichii</tp:taxon-name-part>
            <object-id xmlns:xlink="http://www.w3.org/1999/xlink" content-type="zoobank" xlink:type="simple">http://zoobank.org/04CA8710-E234-49FC-8822-AE53DEFD6F08</object-id>
          </tp:taxon-name><tp:taxon-authority>Martynov &amp; Palatov</tp:taxon-authority><tp:taxon-status xmlns:xlink="http://www.w3.org/1999/xlink" xlink:type="simple">sp. nov.</tp:taxon-status><xref ref-type="fig" rid="F16">Figs 16</xref><xref ref-type="fig" rid="F17">, 17</xref><xref ref-type="fig" rid="F18">, 18</xref><xref ref-type="fig" rid="F19">, 19</xref></tp:nomenclature><tp:treatment-sec sec-type="description" id="SECID0EQJBG"><title>Description.</title><p><bold>Larva.</bold> Middle and late instars: body length of mature larva 12.0 mm, caudal filaments length 7.8 mm. Body yellowish-brown to brown, robust, covered with scale sockets and small scales in some of them.</p><p><bold><italic>Head</italic>:</bold> Without tubercles and ridges. Genae moderately developed, rounded (Fig. <xref ref-type="fig" rid="F16">16A</xref>). Dorsal surface of head moderately covered with very short, elongated, rounded apically stout setae and few short hair-like setae. <italic>Mouthparts</italic> (Fig. <xref ref-type="fig" rid="F17">17A–G</xref>): Labrum wide, angles rounded; anteromedian emargination relatively deep and wide (labrum height in emargination/maximum labrum height ratio – 0.67–0.71) (Fig. <xref ref-type="fig" rid="F17">17C</xref>); anterior margin covered mainly with different-sized hair-like setae and several short, feathered setae in emargination. Surface of labrum densely covered with long hair-like setae, very short rounded scales with feathery margin and empty scale sockets. Mandibles covered with empty scale sockets, very short rounded scales with feathery margin and long hair-like setae, the greatest number of the hair-like setae on and near outer margin (Fig. <xref ref-type="fig" rid="F17">17A, B</xref>). Prostheca consisting of protuberance with tuft of middle-sized hair-like setae. Planate mandible with row of long thick hair-like setae (7–8) under the mola and tuft of middle-sized or short hair-like setae above; outer incisor with three teeth, inner incisor bifurcated. Angulate mandible with few short hair-like setae at the end of mola; outer incisor apex with four teeth; inner incisor with two distinct central teeth and one–two small lateral teeth. Hypopharynx with denser and longer setae on superlinguae apical part, lingua with short, hair-like setae (Fig. <xref ref-type="fig" rid="F17">17D</xref>); also, two subtransverse, submedian rows of short, pointed, stout setae (7–9) situated on lingua surface near base. Superlinguae with rounded apices. Maxilla (Fig. <xref ref-type="fig" rid="F17">17F</xref>) with two dentisetae with inner margins serrate. Apex and apical part of maxilla surfaces with numerous long, stout, hair-like setae; galea-lacinia with numerous long, stout and thin, hair-like setae on inner margin; also, in mature larvae galea-lacinia with group of 22–24 different-sized, stout, hair-like setae on surface near base. Maxillary palp long, 3-segmented (Fig. <xref ref-type="fig" rid="F17">17E</xref>). Segments I and II with long hair-like setae; most strong setae situated on segment I; segment III elongated and bluntly pointed apically, with several short fine setae. Joints of maxillary palp segments distinct. Labium (Fig. <xref ref-type="fig" rid="F17">17G</xref>) with rounded glossae; dorsal surface of glossae and apices of paraglossae covered mainly with long, stout, hair-like setae; whole ventral surface of labium covered mainly with long, stout, hair-like setae. Labial palp 3-segmented; segment I and segment II flattened and subequal in length; their ventral surfaces, outer and inner margins densely covered with long, stout, hair-like setae; central areas of dorsal surfaces of the segments almost without setae, only near margins long, stout, hair-like setae present; central part of dorsal surface of segment I with scale sockets and very short rounded scales with feathery margin in some of them. Segment III long (length/width ratio = 3.27–3.85, average – 3.53), rounded apically, covered with numerous short fine setae.</p><fig id="F16" position="float" orientation="portrait"><object-id xmlns:xlink="http://www.w3.org/1999/xlink" content-type="doi" xlink:type="simple">10.3897/zookeys.1040.64280.figure16</object-id><object-id xmlns:xlink="http://www.w3.org/1999/xlink" content-type="arpha" xlink:type="simple">639104DD-2945-5C86-9A70-61E6D66D4C28</object-id><label>Figure 16.</label><caption><p>Larva of <italic><tp:taxon-name><tp:taxon-name-part taxon-name-part-type="genus" reg="Cincticostella">Cincticostella</tp:taxon-name-part> <tp:taxon-name-part taxon-name-part-type="species" reg="shinichii">shinichii</tp:taxon-name-part></tp:taxon-name></italic> Martynov &amp; Palatov, sp. nov., holotype (<bold>A, B, D, E</bold>) and paratype (<bold>C</bold>) <bold>A</bold> head <bold>B</bold> anterolateral projection of mesonotum <bold>C</bold> thorax <bold>D, E</bold> anterolateral projections of pronotum.</p></caption><graphic xmlns:xlink="http://www.w3.org/1999/xlink" xlink:href="zookeys-1040-123-g016.jpg" position="float" orientation="portrait" xlink:type="simple" id="oo_548960.jpg"><uri content-type="original_file" xlink:type="simple">https://binary.pensoft.net/fig/548960</uri></graphic></fig><p><bold><italic>Thorax</italic>:</bold> Dorsal surface of thorax covered with numerous small stout setae with divergent margins, rounded or bifurcated apices and less numerous short, strait, thin and stout, hair-like setae and scale sockets (Fig. <xref ref-type="fig" rid="F23">23A</xref>). Pronotum expanded laterally, with small, broad and rounded apically anterolateral projections (Fig. <xref ref-type="fig" rid="F16">16C–E</xref>). Anterolateral projections of mesothorax well-developed, with rounded posterior angles; outer margins not subparallel to lateral aspect of body, not notched, with very shallow sag only (Fig. <xref ref-type="fig" rid="F16">16B, C</xref>). Thoracic surface with small, indistinct ridges and tubercles. In mature larvae, paired posterior projections between fore wing pads small, rounded, but with deep and narrow cleft between them; apical parts of outer margins of projections not pressed against wing pads (Fig. <xref ref-type="fig" rid="F16">16C</xref>).</p><fig id="F17" position="float" orientation="portrait"><object-id xmlns:xlink="http://www.w3.org/1999/xlink" content-type="doi" xlink:type="simple">10.3897/zookeys.1040.64280.figure17</object-id><object-id xmlns:xlink="http://www.w3.org/1999/xlink" content-type="arpha" xlink:type="simple">EC404A82-D250-59C3-A302-49B36C3CA690</object-id><label>Figure 17.</label><caption><p>Larva of <italic><tp:taxon-name><tp:taxon-name-part taxon-name-part-type="genus" reg="Cincticostella">Cincticostella</tp:taxon-name-part> <tp:taxon-name-part taxon-name-part-type="species" reg="shinichii">shinichii</tp:taxon-name-part></tp:taxon-name></italic> Martynov &amp; Palatov, sp. nov., paratype (<bold>A, B, G</bold>) and holotype (<bold>C–F</bold>) <bold>A</bold> angulate mandible <bold>B</bold> planate mandible <bold>C</bold> labrum <bold>D</bold> hypopharynx <bold>E</bold> maxillary palp <bold>F</bold> apical half of maxilla <bold>G</bold> labium.</p></caption><graphic xmlns:xlink="http://www.w3.org/1999/xlink" xlink:href="zookeys-1040-123-g017.jpg" position="float" orientation="portrait" xlink:type="simple" id="oo_548961.jpg"><uri content-type="original_file" xlink:type="simple">https://binary.pensoft.net/fig/548961</uri></graphic></fig><p>In late instars, femora of all legs slightly flattened (length/width ratio = fore femur 2.00–2.17; middle femur 2.17–2.33; hind femur 2.33–2.44) and bearing longitudinal ridge, especially visible on middle and hind femora (Fig. <xref ref-type="fig" rid="F18">18A–C</xref>). Average length ratio of leg’s parts (femur : tibia : tarsus): foreleg 1.95 : 1.68 : 1.00; middle leg 2.40 : 2.15 : 1.00; hind leg 2.70 : 2.84 : 1.00. Outer margins of all femora without apical projections.</p><fig id="F18" position="float" orientation="portrait"><object-id xmlns:xlink="http://www.w3.org/1999/xlink" content-type="doi" xlink:type="simple">10.3897/zookeys.1040.64280.figure18</object-id><object-id xmlns:xlink="http://www.w3.org/1999/xlink" content-type="arpha" xlink:type="simple">34A6E3FE-9FAF-5A18-9594-9B8CA60A0381</object-id><label>Figure 18.</label><caption><p>Larva of <italic><tp:taxon-name><tp:taxon-name-part taxon-name-part-type="genus" reg="Cincticostella">Cincticostella</tp:taxon-name-part> <tp:taxon-name-part taxon-name-part-type="species" reg="shinichii">shinichii</tp:taxon-name-part></tp:taxon-name></italic> Martynov &amp; Palatov, sp. nov., paratype (<bold>A–C, E, F, H</bold>) and holotype (<bold>D, G</bold>) <bold>A</bold> fore femur <bold>B</bold> middle femur <bold>C</bold> hind femur <bold>D, E</bold> stout setae of dorsal surface of fore femur <bold>F</bold> stout setae of outer margin of hind femur <bold>G</bold> stout setae of outer margin of middle tibia <bold>H</bold> tarsal claw.</p></caption><graphic xmlns:xlink="http://www.w3.org/1999/xlink" xlink:href="zookeys-1040-123-g018.jpg" position="float" orientation="portrait" xlink:type="simple" id="oo_548962.jpg"><uri content-type="original_file" xlink:type="simple">https://binary.pensoft.net/fig/548962</uri></graphic></fig><p>Dorsal surface of fore femur with several elongated, pointed and bifurcated, stout setae with feathered margins near basal margin; also apical half of dorsal surface of fore femur with transverse, relatively wide and dense band of mainly middle-sized and short, bifurcated, bluntly pointed or rounded apically, stout setae (some situated on chalazae) (Fig. <xref ref-type="fig" rid="F18">18A, D, E</xref>). Basal half of inner margin of fore femur and adjacent part of dorsal surface with irregular row of spine-like setae and stout, hair-like setae. Outer margin of fore femur with numerous, mainly middle-sized and long, bifurcated apically, stout setae. Fore tibia and tarsus: outer margins of these with few hair-like setae (solitary and in tufts); inner margins with irregular, dense row of stout, hair-like setae. Dorsal surfaces of fore tibia with scattered hair-like setae and irregular, longitudinal row of long, stout setae with pointed and bifurcated apices; dorsal surface of fore tarsus with hair-like setae (solitary and in tufts) and long, stout hair-like setae.</p><p>Dorsal surface of middle and hind femora covered with numerous mainly middle-sized and short, rounded or bifurcated apically, stout setae (Fig. <xref ref-type="fig" rid="F18">18B, C</xref>). Except for the setae mentioned above, dorsal surface of all femora covered with scattered thin, hair-like setae and scale sockets with small scales in some of them. Inner margins of middle and hind femora with solitary hair-like setae only. Outer margins of middle and hind femora with irregular rows of mainly long, pointed and bifurcated, stout setae and few hair-like setae (Fig. <xref ref-type="fig" rid="F18">18B, C, F</xref>).</p><p>Outer margins of middle and hind tibiae with regular rows of long, pointed and bifurcated, stout setae and few hair-like setae (solitary and in tufts) amongst them (Fig. <xref ref-type="fig" rid="F18">18G</xref>). Dorsal surfaces of middle and hind tibiae and tarsi with hair-like setae (solitary and in tufts) and waved and hooked, stout, hair-like setae mainly. Dorsal surface of middle tibia also with row of long, pointed and bifurcated, stout setae near inner margin. Inner margin of middle and hind tibiae densely covered with long, stout hair-like setae and long, pointed or bifurcated, stout setae amongst them. Middle and hind tarsi: outer margins with hair-like setae (solitary and in tufts) only; inner margins densely covered with long, stout hair-like setae. Ventral surfaces of all tibiae and tarsi with numerous hair-like setae (solitary and in tufts) and long, thin, pointed, stout setae with feathered margins; stout setae situated in apical parts of tibiae and tarsi and along their inner margins.</p><p>Tarsal claws of all legs hooked, with one large denticle and several subapical setae (Fig. <xref ref-type="fig" rid="F18">18H</xref>).</p><p><bold><italic>Abdomen</italic>:</bold> Central part of dorsal surface of terga II–X with two medial fields of middle-sized and small, stout setae with bifurcated, bluntly pointed or rounded apices (Fig. <xref ref-type="fig" rid="F19">19A</xref>). Surfaces of all terga also covered with scattered short, waved, stout hair-like setae, short, thin, hair-like setae, scale sockets and very short scales with feathered margins in some of them (greatest number of two last situated on lateral areas of tergal surfaces).</p><fig id="F19" position="float" orientation="portrait"><object-id xmlns:xlink="http://www.w3.org/1999/xlink" content-type="doi" xlink:type="simple">10.3897/zookeys.1040.64280.figure19</object-id><object-id xmlns:xlink="http://www.w3.org/1999/xlink" content-type="arpha" xlink:type="simple">B7960B94-23DB-5D12-9112-30DA93866F19</object-id><label>Figure 19.</label><caption><p>Larva of <italic><tp:taxon-name><tp:taxon-name-part taxon-name-part-type="genus" reg="Cincticostella">Cincticostella</tp:taxon-name-part> <tp:taxon-name-part taxon-name-part-type="species" reg="shinichii">shinichii</tp:taxon-name-part></tp:taxon-name></italic> Martynov &amp; Palatov, sp. nov., holotype (<bold>A</bold> and <bold>I</bold>) and paratype (<bold>B–H</bold>) <bold>A</bold> abdomen, dorsal view <bold>B</bold> tergum X and posterior margin of tergum IX (black arrow shows posterior margin of tergum X lack of paired submedian projections) <bold>C–G</bold> gills III–VII <bold>H</bold> caudal filament, middle part <bold>I</bold> caudal filament, proximal part.</p></caption><graphic xmlns:xlink="http://www.w3.org/1999/xlink" xlink:href="zookeys-1040-123-g019.jpg" position="float" orientation="portrait" xlink:type="simple" id="oo_548963.jpg"><uri content-type="original_file" xlink:type="simple">https://binary.pensoft.net/fig/548963</uri></graphic></fig><p>Posterior margins of tergum I with row of long, hair-like setae; of terga II–III (especially tergum II) with row of long, thin, bluntly pointed or rounded apically, stout setae and hair-like setae; of terga IV–VII with several elongated rounded or bifurcated apically stout setae near paired projections; of terga VIII–X with rows of elongated or short, stout setae with rounded or bifurcated apices (these rows extending from paired projections to lateral margins). Lateral margins of terga IV–VIII covered with numerous rounded or bifurcated apically stout setae. Posterolateral projections of abdominal segments IV–IX present (Fig. <xref ref-type="fig" rid="F19">19A</xref>).</p><p>Pairs of pointed, not bifurcated projections present on abdominal terga II–IX (Fig. <xref ref-type="fig" rid="F19">19A, B</xref>); projections on terga II–IV smaller than others; those on terga V–VIII strongest; projections on tergum IX elongated and distinctly pointed; posterior margin of tergum X smooth, without any projections. Surfaces of paired projections on terga V–IX covered with short stout setae with mainly rounded apices.</p><p>Dorsal surfaces of abdominal gills covered with hair-like setae (mainly in apical part) and scale sockets; shape of gills as in Fig. <xref ref-type="fig" rid="F19">19C–G</xref>; gill III without medial, transverse band of weakened membrane (Fig. <xref ref-type="fig" rid="F19">19C</xref>).</p><p>Caudal filaments subequal in length, with elongated stout setae with bluntly pointed, bifurcated or pointed apices and hair-like setae at articulations (Fig. <xref ref-type="fig" rid="F19">19H, I</xref>).</p></tp:treatment-sec><tp:treatment-sec sec-type="Adults" id="SECID0EBTBG"><title>Adults.</title><p>Unknown.</p></tp:treatment-sec><tp:treatment-sec sec-type="etymology" id="SECID0EGTBG"><title>Etymology.</title><p>The new species is named in honour of Dr. Shin-ichi Ishiwata (Kanagawa Environmental Research Center, Japan), who contributed significantly to the study of <italic><tp:taxon-name><tp:taxon-name-part taxon-name-part-type="genus" reg="Cincticostella">Cincticostella</tp:taxon-name-part></tp:taxon-name></italic> species.</p></tp:treatment-sec><tp:treatment-sec sec-type="diagnosis" id="SECID0ETTBG"><title>Diagnosis.</title><p>This new species is close to <italic><tp:taxon-name><tp:taxon-name-part taxon-name-part-type="genus" reg="Cincticostella">C.</tp:taxon-name-part> <tp:taxon-name-part taxon-name-part-type="species" reg="corpulenta">corpulenta</tp:taxon-name-part></tp:taxon-name></italic>, but can be differentiated from this and other species of the complex by the following combination of characters: (i) genae moderately developed, rounded (Fig. <xref ref-type="fig" rid="F16">16A</xref>); (ii) labrum with deep anteromedian emargination (Fig. <xref ref-type="fig" rid="F17">17C</xref>); (iii) maxillary palp well-developed (Fig. <xref ref-type="fig" rid="F17">17E, F</xref>); (iv) segment III of maxillary palp small, bluntly pointed apically (Fig. <xref ref-type="fig" rid="F17">17E</xref>); (v) prothoracic anterolateral projections broad and rounded (Fig. <xref ref-type="fig" rid="F16">16C–E</xref>); (vi) mesothoracic anterolateral projections well-developed, with rounded posterior angles; outer margins not subparallel to lateral aspect of body, not notched, with very shallow sag only (Fig. <xref ref-type="fig" rid="F16">16B, C</xref>); (vii) small, stout setae with divergent margins, rounded or bifurcated apices present on dorsal surface of thorax (Fig. <xref ref-type="fig" rid="F23">23A</xref>); (viii) dorsal surface of fore femur with transverse, relatively wide and dense band of mainly middle-sized and short, bifurcated, bluntly pointed or rounded apically, stout setae (Fig. <xref ref-type="fig" rid="F18">18A, D, E</xref>); (ix) outer margins middle and hind femora with dense irregular rows of mainly middle-sized and long, stout setae (Fig. <xref ref-type="fig" rid="F18">18 B, C, F</xref>); (x) tarsal claw with one large denticle (Fig. <xref ref-type="fig" rid="F18">18H</xref>); (xi) pairs of pointed projections present on abdominal terga II–IX; projections on tergum IX elongated and distinctly pointed; tergum X without paired projections (Fig. <xref ref-type="fig" rid="F19">19A, B</xref>).</p></tp:treatment-sec><tp:treatment-sec sec-type="distribution" id="SECID0EQVBG"><title>Distribution.</title><p>Known only from Nepal.</p></tp:treatment-sec><tp:treatment-sec sec-type="habitat" id="SECID0EVVBG"><title>Habitat.</title><p>Larvae of <italic><tp:taxon-name><tp:taxon-name-part taxon-name-part-type="genus" reg="Cincticostella">C.</tp:taxon-name-part> <tp:taxon-name-part taxon-name-part-type="species" reg="shinichii">shinichii</tp:taxon-name-part></tp:taxon-name></italic> sp. nov. were collected from stones with algal fouling in sections with current velocity of about 0.3–0.8 m/s of a large river (10–17 m wide) within low mountains on the southern slope of the Great Himalayan Range (Bagmati Zone, Central Nepal). Investigated rivers are under the significant anthropogenic pressure and can be classified as alpha- or beta-mezosaprobic waterbodies. Apparently, larvae inhabit rhithral zones of waterbodies with relatively high average current velocity and the predominance of large stones at the bottom. Larvae of <italic><tp:taxon-name><tp:taxon-name-part taxon-name-part-type="genus" reg="Stenopsyche">Stenopsyche</tp:taxon-name-part></tp:taxon-name></italic>, <tp:taxon-name><tp:taxon-name-part taxon-name-part-type="family">Glossosomatidae</tp:taxon-name-part></tp:taxon-name>, <tp:taxon-name><tp:taxon-name-part taxon-name-part-type="family">Hydropsychidae</tp:taxon-name-part></tp:taxon-name>, <italic><tp:taxon-name><tp:taxon-name-part taxon-name-part-type="genus" reg="Baetis">Baetis</tp:taxon-name-part></tp:taxon-name></italic> (s.str.) sp. and representatives of other <tp:taxon-name><tp:taxon-name-part taxon-name-part-type="family">Ephemerellidae</tp:taxon-name-part></tp:taxon-name> genera were collected along with the new species.</p></tp:treatment-sec><tp:treatment-sec sec-type="type material" id="SECID0EDXBG"><title>Type material.</title><p><bold><italic>Holotype</italic>: Nepal</bold>: larva (on slide 647), Bagmati Zone, Shivapuri Nagarjun National Park, Melamchi River (1 km below Talamarang village), <named-content xmlns:xlink="http://www.w3.org/1999/xlink" content-type="dwc:verbatimCoordinates" xlink:type="simple"><named-content content-type="geo-json" specific-use="{&#34;type&#34;:&#34;Point&#34;,&#34;coordinates&#34;:[85.557433,27.844497]}" id="NCID0ERXBG" xlink:type="simple">27.844497°N, 85.557433°E</named-content></named-content>, h ~ 900 m a.s.l., 4.iii.2007, Chertoprud M.V. leg. – <italic>IN Nepa7Cinsp</italic> [<abbrev xmlns:xlink="http://www.w3.org/1999/xlink" content-type="institution" xlink:title="National Museum of Natural History" id="ABBRID0EYXBG" xlink:type="simple">NMNH</abbrev><named-content xmlns:xlink="http://www.w3.org/1999/xlink" content-type="dwc:institutional_code" xlink:type="simple">NASU</named-content>]. <bold><italic>Paratype</italic>: Nepal</bold>: larva (on slide 649), same data as holotype. – <italic>IN Nepa7Cinsp</italic> [<abbrev xmlns:xlink="http://www.w3.org/1999/xlink" content-type="institution" xlink:title="National Museum of Natural History" id="ABBRID0EIYBG" xlink:type="simple">NMNH</abbrev><named-content xmlns:xlink="http://www.w3.org/1999/xlink" content-type="dwc:institutional_code" xlink:type="simple">NASU</named-content>].</p></tp:treatment-sec><tp:treatment-sec><!--Section generated to contain objects referenced in tp:taxon-treatment.--><fig id="F23" position="float" orientation="portrait"><object-id xmlns:xlink="http://www.w3.org/1999/xlink" content-type="doi" xlink:type="simple">10.3897/zookeys.1040.64280.figure23</object-id><object-id xmlns:xlink="http://www.w3.org/1999/xlink" content-type="arpha" xlink:type="simple">693DA7F1-46D4-5879-8663-8BF99BE50657</object-id><label>Figure 23.</label><caption><p>Setae on dorsal surface of thorax of some representatives of <italic><tp:taxon-name><tp:taxon-name-part taxon-name-part-type="genus" reg="Cincticostella">Cincticostella</tp:taxon-name-part> <tp:taxon-name-part taxon-name-part-type="species" reg="nigra">nigra</tp:taxon-name-part></tp:taxon-name></italic> (Uéno, 1928) complex <bold>A</bold> dominant kind of stout setae – numerous small stout setae with divergent margins, bifurcated apices <bold>B</bold> dominant kind of stout setae – short, waved and hooked, stout hair-like setae <bold>C</bold> dominant kind of stout setae – scattered short, relatively strait, stout hair-like setae.</p></caption><graphic xmlns:xlink="http://www.w3.org/1999/xlink" xlink:href="zookeys-1040-123-g023.jpg" position="float" orientation="portrait" xlink:type="simple" id="oo_548967.jpg"><uri content-type="original_file" xlink:type="simple">https://binary.pensoft.net/fig/548967</uri></graphic></fig></tp:treatment-sec></tp:taxon-treatment>
