# Supplementary material for: Overview of Indian and Nepali representatives of the Cincticostella nigra (Uéno, 1928) complex (Ephemeroptera, Ephemerellidae), with discussion about Cincticostella Allen, 1971 species complexes
Source: Zookeys. 2021 May 28;1040:123–66. doi: 10.3897/zookeys.1040.64280 (PMC8178296; doi:10.3897/zookeys.1040.64280)
Supplement: XML Treatment for Cincticostella [file zookeys.1040.64280-treatment8.xml]

<!DOCTYPE tp:taxon-treatment
  PUBLIC "-//TaxonX//DTD Taxonomic Treatment Publishing DTD v0 20100105//EN" "tax-treatment-NSO.dtd">
<tp:taxon-treatment xmlns:tp="http://www.plazi.org/taxpub"><tp:treatment-meta><kwd-group><label>Taxon classification</label><kwd><named-content xmlns:xlink="http://www.w3.org/1999/xlink" content-type="kingdom">Animalia</named-content></kwd><kwd><named-content xmlns:xlink="http://www.w3.org/1999/xlink" content-type="order">Ephemeroptera</named-content></kwd><kwd><named-content xmlns:xlink="http://www.w3.org/1999/xlink" content-type="family">Ephemerellidae</named-content></kwd></kwd-group><mixed-citation publication-type="journal"><person-group><name><surname>Martynov</surname><given-names>Alexander V.</given-names></name><name><surname>Selvakumar</surname><given-names>C.</given-names></name><name><surname>Palatov</surname><given-names>Dmitry M.</given-names></name><name><surname>Subramanian</surname><given-names>K.A.</given-names></name><name><surname>Sivaramakrishnan</surname><given-names>K.G.</given-names></name><name><surname>Vasanth</surname><given-names>M.</given-names></name><name><surname>Jacobus</surname><given-names>Luke M.</given-names></name></person-group><article-title>Overview of Indian and Nepali representatives of the <italic><tp:taxon-name><tp:taxon-name-part taxon-name-part-type="genus" reg="Cincticostella">Cincticostella</tp:taxon-name-part> <tp:taxon-name-part taxon-name-part-type="species" reg="nigra">nigra</tp:taxon-name-part></tp:taxon-name></italic> (Uéno, 1928) complex (<tp:taxon-name><tp:taxon-name-part taxon-name-part-type="order">Ephemeroptera</tp:taxon-name-part></tp:taxon-name>, <tp:taxon-name><tp:taxon-name-part taxon-name-part-type="family">Ephemerellidae</tp:taxon-name-part></tp:taxon-name>), with discussion about <italic><tp:taxon-name><tp:taxon-name-part taxon-name-part-type="genus" reg="Cincticostella">Cincticostella</tp:taxon-name-part></tp:taxon-name></italic> Allen, 1971 species complexes</article-title><source>Zookeys</source><day>28</day><month>5</month><year>2021</year><volume>1040</volume><fpage>123</fpage><lpage>166</lpage><pub-id pub-id-type="doi">10.3897/zookeys.1040.64280</pub-id></mixed-citation></tp:treatment-meta><tp:nomenclature><tp:taxon-name><object-id xmlns:xlink="http://www.w3.org/1999/xlink" content-type="arpha" xlink:type="simple">848326E2-530B-5598-90E4-3FC63E4AE4D7</object-id>
            <tp:taxon-name-part taxon-name-part-type="genus" reg="Cincticostella">Cincticostella</tp:taxon-name-part>
          </tp:taxon-name><tp:taxon-authority>sp. A</tp:taxon-authority></tp:nomenclature><tp:treatment-sec sec-type="diagnosis" id="SECID0ELIAI"><title>Diagnosis.</title><p>Immature larva: (i) genae moderately developed, rounded; (ii) anteromedian emargination of labrum shallow (labrum height in emargination/maximum labrum height ratio – 0.85); (iii) maxillary palp well-developed; (iv) segment III of maxillary palp, thin, elongated, rounded apically; (v) group of 13–16 setae different-sized, stout, hair-like situated on surface of galea-lacinia near base; (vi) prothoracic anterolateral projections small; (vii) mesothoracic anterolateral projections well-developed, subparallel to lateral aspect of body, not notched; (viii) surface of thorax covered with scattered short, thin, hair-like setae and few scale sockets and very short rounded scales with feathered margins in some of them; few waved and hooked setae cover mainly wing pads; (ix) dorsal surface of fore femur with sparse, transverse row of mainly long, stout setae with slightly convergent margins and bifurcated apices; (x) tarsal claw with one large denticle and several subapical setae; (xi) pairs of pointed projections present on abdominal terga II–IX; those on terga V–VIII strongest; those on tergum IX moderately developed, rounded apically.</p></tp:treatment-sec><tp:treatment-sec sec-type="distribution" id="SECID0EQIAI"><title>Distribution.</title><p>Nepal.</p></tp:treatment-sec><tp:treatment-sec sec-type="remarks" id="SECID0EVIAI"><title>Remarks.</title><p>Two middle larval instars (body length 5.5–6.5 mm; caudal filaments length 5.2–5.3 mm) of this operational taxonomic unit (OTU) were collected in Nepal in 2014. However, the poor material and absence of late larval instars do not allow us to describe a new species adequately. We hope that this account will facilitate discovery of additional material of this OTU.</p></tp:treatment-sec><tp:treatment-sec sec-type="habitat" id="SECID0E1IAI"><title>Habitat.</title><p>Larvae of <italic><tp:taxon-name><tp:taxon-name-part taxon-name-part-type="genus" reg="Cincticostella">Cincticostella</tp:taxon-name-part></tp:taxon-name></italic> sp. A inhabit cold, moderate flowing springs with stones, gravel and clumps of moss. Larvae were collected from such a spring (up 1.3 m wide) in medium high mountains, on the southern slope of the Great Himalayan Range. This was a small, lotic waterbody with relatively low water temperature (10 °C in sampling period), average current velocity (0.2–0.6 m/s), mosaic bottom and a low degree of anthropogenic pressure.</p></tp:treatment-sec><tp:treatment-sec sec-type="material" id="SECID0EHJAI"><title>Material examined.</title><p><bold>Nepal</bold>: 2 larvae (one on slide 634), Gandaki Zone, Kaski District, stream at the Tolka-Lambruk Road, <named-content xmlns:xlink="http://www.w3.org/1999/xlink" content-type="dwc:verbatimCoordinates" xlink:type="simple"><named-content content-type="geo-json" specific-use="{&#34;type&#34;:&#34;Point&#34;,&#34;coordinates&#34;:[83.831667,28.365000]}" id="NCID0ESJAI" xlink:type="simple">28.365000°N, 83.831667°E</named-content></named-content>, h ~ 2000 m a.s.l., 27.i.2014, Chertoprud M.V., Marinskiy V.V. leg. – <italic>IN Nepa1Cinsp</italic> [<abbrev xmlns:xlink="http://www.w3.org/1999/xlink" content-type="institution" xlink:title="National Museum of Natural History" id="ABBRID0EZJAI" xlink:type="simple">NMNH</abbrev><named-content xmlns:xlink="http://www.w3.org/1999/xlink" content-type="dwc:institutional_code" xlink:type="simple">NASU</named-content>].</p><sec sec-type="Cincticostella of India and southern limit of the genus distribution" id="SECID0EDKAI"><title><italic><tp:taxon-name><tp:taxon-name-part taxon-name-part-type="genus" reg="Cincticostella">Cincticostella</tp:taxon-name-part></tp:taxon-name></italic> of India and southern limit of the genus distribution</title><p>To date, nine species of the genus <italic><tp:taxon-name><tp:taxon-name-part taxon-name-part-type="genus" reg="Cincticostella">Cincticostella</tp:taxon-name-part></tp:taxon-name></italic> are known from India: <italic><tp:taxon-name><tp:taxon-name-part taxon-name-part-type="genus" reg="Cincticostella">C.</tp:taxon-name-part> <tp:taxon-name-part taxon-name-part-type="species" reg="bifurcata">bifurcata</tp:taxon-name-part></tp:taxon-name></italic> Xie, Jia, Chen, Jacobus &amp; Zhou, 2009; <italic><tp:taxon-name><tp:taxon-name-part taxon-name-part-type="genus" reg="Cincticostella">C.</tp:taxon-name-part> <tp:taxon-name-part taxon-name-part-type="species" reg="braaschi">braaschi</tp:taxon-name-part></tp:taxon-name></italic> Jacobus &amp; McCafferty, 2008; <italic><tp:taxon-name><tp:taxon-name-part taxon-name-part-type="genus" reg="Cincticostella">C.</tp:taxon-name-part> <tp:taxon-name-part taxon-name-part-type="species" reg="changfai">changfai</tp:taxon-name-part></tp:taxon-name></italic> Martynov &amp; Palatov, sp. nov.; <italic><tp:taxon-name><tp:taxon-name-part taxon-name-part-type="genus" reg="Cincticostella">C.</tp:taxon-name-part> <tp:taxon-name-part taxon-name-part-type="species" reg="funki">funki</tp:taxon-name-part></tp:taxon-name></italic> Martynov, Selvakumar, Palatov &amp; Vasanth sp. nov.; <italic><tp:taxon-name><tp:taxon-name-part taxon-name-part-type="genus" reg="Cincticostella">C.</tp:taxon-name-part> <tp:taxon-name-part taxon-name-part-type="species" reg="gosei">gosei</tp:taxon-name-part></tp:taxon-name></italic> (Allen, 1975); <italic><tp:taxon-name><tp:taxon-name-part taxon-name-part-type="genus" reg="Cincticostella">C.</tp:taxon-name-part> <tp:taxon-name-part taxon-name-part-type="species" reg="insolta">insolta</tp:taxon-name-part></tp:taxon-name></italic> (Allen, 1971); <italic><tp:taxon-name><tp:taxon-name-part taxon-name-part-type="genus" reg="Cincticostella">C.</tp:taxon-name-part> <tp:taxon-name-part taxon-name-part-type="species" reg="ranga">ranga</tp:taxon-name-part></tp:taxon-name></italic> Selvakumar &amp; Subramanian, 2019; <italic><tp:taxon-name><tp:taxon-name-part taxon-name-part-type="genus" reg="Cincticostella">C.</tp:taxon-name-part> <tp:taxon-name-part taxon-name-part-type="species" reg="richardi">richardi</tp:taxon-name-part></tp:taxon-name></italic> Martynov &amp; Palatov, 2019 and <italic><tp:taxon-name><tp:taxon-name-part taxon-name-part-type="genus" reg="Cincticostella">C.</tp:taxon-name-part> <tp:taxon-name-part taxon-name-part-type="species" reg="wangi">wangi</tp:taxon-name-part></tp:taxon-name></italic> Selvakumar, Martynov &amp; Subramanian, sp. nov. (<xref ref-type="bibr" rid="B13">Martynov et al. 2019</xref>, new data). Distribution of the species within India falls within the Himalayan Region. In all known cases, the species inhabit coldwater streams and rivers with significant current velocity and coarse substrate.</p><p>Overall, only three of all known species of <italic><tp:taxon-name><tp:taxon-name-part taxon-name-part-type="genus" reg="Cincticostella">Cincticostella</tp:taxon-name-part></tp:taxon-name></italic> occur at latitudes that are more southern than the Himalayan Region, namely <italic><tp:taxon-name><tp:taxon-name-part taxon-name-part-type="genus" reg="Cincticostella">C.</tp:taxon-name-part> <tp:taxon-name-part taxon-name-part-type="species" reg="gosei">gosei</tp:taxon-name-part></tp:taxon-name></italic>, <italic><tp:taxon-name><tp:taxon-name-part taxon-name-part-type="genus" reg="Cincticostella">C.</tp:taxon-name-part> <tp:taxon-name-part taxon-name-part-type="species" reg="insolta">insolta</tp:taxon-name-part></tp:taxon-name></italic> and <italic><tp:taxon-name><tp:taxon-name-part taxon-name-part-type="genus" reg="Cincticostella">C.</tp:taxon-name-part> <tp:taxon-name-part taxon-name-part-type="species" reg="femorata">femorata</tp:taxon-name-part></tp:taxon-name></italic>. The southernmost records of <italic><tp:taxon-name><tp:taxon-name-part taxon-name-part-type="genus" reg="Cincticostella">C.</tp:taxon-name-part> <tp:taxon-name-part taxon-name-part-type="species" reg="insolta">insolta</tp:taxon-name-part></tp:taxon-name></italic> are from Thailand, where the species inhabits coldwater flows in northern upland region of the country (<xref ref-type="bibr" rid="B13">Martynov et al. 2019</xref>). <italic><tp:taxon-name><tp:taxon-name-part taxon-name-part-type="genus" reg="Cincticostella">Cincticostella</tp:taxon-name-part> <tp:taxon-name-part taxon-name-part-type="species" reg="femorata">femorata</tp:taxon-name-part></tp:taxon-name></italic> inhabits similar waterbodies in the Region (<xref ref-type="bibr" rid="B13">Martynov et al. 2019</xref>; <xref ref-type="bibr" rid="B18">Zheng and Zhou 2021</xref>). However, this species and <italic><tp:taxon-name><tp:taxon-name-part taxon-name-part-type="genus" reg="Cincticostella">C.</tp:taxon-name-part> <tp:taxon-name-part taxon-name-part-type="species" reg="gosei">gosei</tp:taxon-name-part></tp:taxon-name></italic> penetrate southwards in Thailand, where they would seem to prefer warmer biotopes (e.g. <xref ref-type="bibr" rid="B6">Gose 1969</xref>). These records form the southern border of the genus distribution at about 12.6°N latitude.</p></sec><sec sec-type="Species complexes in Cincticostella" id="SECID0EWPAI"><title>Species complexes in <italic><tp:taxon-name><tp:taxon-name-part taxon-name-part-type="genus" reg="Cincticostella">Cincticostella</tp:taxon-name-part></tp:taxon-name></italic></title><p><italic><tp:taxon-name><tp:taxon-name-part taxon-name-part-type="genus" reg="Cincticostella">Cincticostella</tp:taxon-name-part></tp:taxon-name></italic> comprises at least 21 valid species (Table <xref ref-type="table" rid="T2">2</xref>) (<xref ref-type="bibr" rid="B9">Jacobus and McCafferty 2008</xref>; <xref ref-type="bibr" rid="B16">Xie et al. 2009</xref>; <xref ref-type="bibr" rid="B13">Martynov et al. 2019</xref>; <xref ref-type="bibr" rid="B3">Auychinda et al. 2020</xref>; new data), but it remains poorly investigated. For the vast majority of species, only the larval stage is known – as is the case for all representatives of the <italic><tp:taxon-name><tp:taxon-name-part taxon-name-part-type="genus" reg="Cincticostella">C.</tp:taxon-name-part> <tp:taxon-name-part taxon-name-part-type="species" reg="insolta">insolta</tp:taxon-name-part></tp:taxon-name></italic> complex, except for <italic><tp:taxon-name><tp:taxon-name-part taxon-name-part-type="genus" reg="Cincticostella">C.</tp:taxon-name-part> <tp:taxon-name-part taxon-name-part-type="species" reg="femorata">femorata</tp:taxon-name-part></tp:taxon-name></italic> (<xref ref-type="bibr" rid="B17">Zhang et al. 2020</xref>; <xref ref-type="bibr" rid="B18">Zheng and Zhou 2021</xref>).</p><p><xref ref-type="bibr" rid="B1">Allen (1975)</xref> divided all representatives of the genus into two species groups, based on larval characters: the <italic><tp:taxon-name><tp:taxon-name-part taxon-name-part-type="genus" reg="Cincticostella"/><tp:taxon-name-part taxon-name-part-type="species" reg="nigra">nigra</tp:taxon-name-part></tp:taxon-name></italic>-group and the <italic><tp:taxon-name><tp:taxon-name-part taxon-name-part-type="genus" reg="Cincticostella"/><tp:taxon-name-part taxon-name-part-type="species" reg="insolta">insolta</tp:taxon-name-part></tp:taxon-name></italic>-group. According to <xref ref-type="bibr" rid="B1">Allen (1975)</xref>, representatives of the <italic><tp:taxon-name><tp:taxon-name-part taxon-name-part-type="genus" reg="Cincticostella"/><tp:taxon-name-part taxon-name-part-type="species" reg="nigra">nigra</tp:taxon-name-part></tp:taxon-name></italic>-group lack head tubercles and their middle and hind pairs of femora are narrow, not enlarged and the margins are without serration; the <italic><tp:taxon-name><tp:taxon-name-part taxon-name-part-type="genus" reg="Cincticostella"/><tp:taxon-name-part taxon-name-part-type="species" reg="insolta">insolta</tp:taxon-name-part></tp:taxon-name></italic>-group was characterised by possessing suboccipital head tubercles and the middle and hind pairs of femora being enlarged with serrated margins and/or protuberances. Later, the <italic><tp:taxon-name><tp:taxon-name-part taxon-name-part-type="genus" reg="Cincticostella"/><tp:taxon-name-part taxon-name-part-type="species" reg="insolta">insolta</tp:taxon-name-part></tp:taxon-name></italic>-group was designated as the separate subgenus <tp:taxon-name><tp:taxon-name-part taxon-name-part-type="genus" reg="Cincticostella"/><tp:taxon-name-part taxon-name-part-type="subgenus" reg="Rhionella">Rhionella</tp:taxon-name-part></tp:taxon-name> Allen, 1980; all other species, including <italic><tp:taxon-name><tp:taxon-name-part taxon-name-part-type="genus" reg="Cincticostella">C.</tp:taxon-name-part> <tp:taxon-name-part taxon-name-part-type="species" reg="gosei">gosei</tp:taxon-name-part></tp:taxon-name></italic>, were placed in <italic><tp:taxon-name><tp:taxon-name-part taxon-name-part-type="genus" reg="Cincticostella">Cincticostella</tp:taxon-name-part></tp:taxon-name></italic> s.str. (<xref ref-type="bibr" rid="B2">Allen 1980</xref>). In the revision of <tp:taxon-name><tp:taxon-name-part taxon-name-part-type="family">Ephemerellidae</tp:taxon-name-part></tp:taxon-name> genera, <italic><tp:taxon-name><tp:taxon-name-part taxon-name-part-type="genus" reg="Rhionella">Rhionella</tp:taxon-name-part></tp:taxon-name></italic> was strictly synonymised with <italic><tp:taxon-name><tp:taxon-name-part taxon-name-part-type="genus" reg="Cincticostella">Cincticostella</tp:taxon-name-part></tp:taxon-name></italic> (<xref ref-type="bibr" rid="B9">Jacobus and McCafferty 2008</xref>), based on the position of its type species within the tree of other <italic><tp:taxon-name><tp:taxon-name-part taxon-name-part-type="genus" reg="Cincticostella">Cincticostella</tp:taxon-name-part></tp:taxon-name></italic> species (fig. 94 in <xref ref-type="bibr" rid="B9">Jacobus and McCafferty 2008</xref>).</p><p>In light of the several new species described since <xref ref-type="bibr" rid="B9">Jacobus and McCafferty (2008)</xref> revised the generic classification of the group and considering possible polyphyly, we re-evaluated the larval morphology of <italic><tp:taxon-name><tp:taxon-name-part taxon-name-part-type="genus" reg="Cincticostella">Cincticostella</tp:taxon-name-part></tp:taxon-name></italic> species for understanding the difference of complexes and expediency of their designation; available material and literature data were used for this analysis (<xref ref-type="bibr" rid="B15">Tshernova 1952</xref>; <xref ref-type="bibr" rid="B1">Allen 1975</xref>; <xref ref-type="bibr" rid="B4">Braasch 1981</xref>; <xref ref-type="bibr" rid="B10">Kang and Yang 1995</xref>; <xref ref-type="bibr" rid="B8">Ishiwata 2003</xref>; <xref ref-type="bibr" rid="B9">Jacobus and McCafferty 2008</xref>; <xref ref-type="bibr" rid="B16">Xie et al. 2009</xref>; <xref ref-type="bibr" rid="B13">Martynov et al. 2019</xref>; <xref ref-type="bibr" rid="B3">Auychinda et al. 2020</xref>; <xref ref-type="bibr" rid="B17">Zhang et al. 2020</xref>; <xref ref-type="bibr" rid="B18">Zheng and Zhou 2021</xref>).</p><p>Based on our research, we conclude that the establishment of the discussed complexes was for expediency. In fact, the <italic><tp:taxon-name><tp:taxon-name-part taxon-name-part-type="genus" reg="Cincticostella">C.</tp:taxon-name-part> <tp:taxon-name-part taxon-name-part-type="species" reg="insolta">insolta</tp:taxon-name-part></tp:taxon-name></italic> and <italic><tp:taxon-name><tp:taxon-name-part taxon-name-part-type="genus" reg="Cincticostella">C.</tp:taxon-name-part> <tp:taxon-name-part taxon-name-part-type="species" reg="nigra">nigra</tp:taxon-name-part></tp:taxon-name></italic> complexes are more distanced morphologically from each other than previously thought (see <xref ref-type="bibr" rid="B1">Allen 1975</xref>), based on our new distinguishing characters (see characters 3–10 in Table <xref ref-type="table" rid="T1">1</xref>, below). All but one species of <italic><tp:taxon-name><tp:taxon-name-part taxon-name-part-type="genus" reg="Cincticostella">Cincticostella</tp:taxon-name-part></tp:taxon-name></italic> clearly fit into the <italic><tp:taxon-name><tp:taxon-name-part taxon-name-part-type="genus" reg="Cincticostella">C.</tp:taxon-name-part> <tp:taxon-name-part taxon-name-part-type="species" reg="insolta">insolta</tp:taxon-name-part></tp:taxon-name></italic> or <italic><tp:taxon-name><tp:taxon-name-part taxon-name-part-type="genus" reg="Cincticostella">C.</tp:taxon-name-part> <tp:taxon-name-part taxon-name-part-type="species" reg="nigra">nigra</tp:taxon-name-part></tp:taxon-name></italic> complexes as here defined; only <italic><tp:taxon-name><tp:taxon-name-part taxon-name-part-type="genus" reg="Cincticostella">C.</tp:taxon-name-part> <tp:taxon-name-part taxon-name-part-type="species" reg="gosei">gosei</tp:taxon-name-part></tp:taxon-name></italic> has a combination of characters that does not completely fit into any of these two complexes. Therefore, the monotypic <italic><tp:taxon-name><tp:taxon-name-part taxon-name-part-type="genus" reg="Cincticostella">C.</tp:taxon-name-part> <tp:taxon-name-part taxon-name-part-type="species" reg="gosei">gosei</tp:taxon-name-part></tp:taxon-name></italic> complex is proposed herein (Tables <xref ref-type="table" rid="T1">1</xref> and <xref ref-type="table" rid="T2">2</xref>). We acknowledge possible paraphyly of the other complexes.</p><table-wrap id="T1" position="float" orientation="portrait"><label>Table 1.</label><caption><p>Distinguishing larval characters of <italic><tp:taxon-name><tp:taxon-name-part taxon-name-part-type="genus" reg="Cincticostella">Cincticostella</tp:taxon-name-part></tp:taxon-name></italic> species complexes.</p></caption><table id="TID0EDPBG" rules="all"><tbody><tr><th rowspan="1" colspan="1"/><th rowspan="1" colspan="1">Characters</th><th rowspan="1" colspan="1"><italic><tp:taxon-name><tp:taxon-name-part taxon-name-part-type="genus" reg="Cincticostella">C.</tp:taxon-name-part> <tp:taxon-name-part taxon-name-part-type="species" reg="insolta">insolta</tp:taxon-name-part></tp:taxon-name></italic> complex</th><th rowspan="1" colspan="1"><italic><tp:taxon-name><tp:taxon-name-part taxon-name-part-type="genus" reg="Cincticostella">C.</tp:taxon-name-part> <tp:taxon-name-part taxon-name-part-type="species" reg="nigra">nigra</tp:taxon-name-part></tp:taxon-name></italic> complex</th><th rowspan="1" colspan="1"><italic><tp:taxon-name><tp:taxon-name-part taxon-name-part-type="genus" reg="Cincticostella">C.</tp:taxon-name-part> <tp:taxon-name-part taxon-name-part-type="species" reg="gosei">gosei</tp:taxon-name-part></tp:taxon-name></italic> complex</th></tr><tr><td rowspan="1" colspan="1">1</td><td rowspan="1" colspan="1">Two pairs of suboccipital tubercles</td><td rowspan="1" colspan="1">present</td><td rowspan="1" colspan="1">absent</td><td rowspan="1" colspan="1">absent</td></tr><tr><td rowspan="1" colspan="1">2</td><td rowspan="1" colspan="1">Serration of margins of middle and hind femora</td><td rowspan="1" colspan="1">present</td><td rowspan="1" colspan="1">absent</td><td rowspan="1" colspan="1">absent*</td></tr><tr><td rowspan="1" colspan="1">3</td><td rowspan="1" colspan="1">Presence of numerous large, rounded, scale sockets on body surface</td><td rowspan="1" colspan="1">present</td><td rowspan="1" colspan="1">absent</td><td rowspan="1" colspan="1">present</td></tr><tr><td rowspan="1" colspan="1">4</td><td rowspan="1" colspan="1">Rate of anterolateral emargination of labrum</td><td rowspan="1" colspan="1">shallow</td><td rowspan="1" colspan="1">from shallow to deep</td><td rowspan="1" colspan="1">moderate</td></tr><tr><td rowspan="1" colspan="1">5</td><td rowspan="1" colspan="1">Maxillary palp</td><td rowspan="1" colspan="1">reduced, articulations of segments not distinct, especially between segments I and II</td><td rowspan="1" colspan="1">mainly well-developed, articulations of all segments distinct**</td><td rowspan="1" colspan="1">absent</td></tr><tr><td rowspan="1" colspan="1">6</td><td rowspan="1" colspan="1">Segments I and II of labial palp</td><td rowspan="1" colspan="1">wide</td><td rowspan="1" colspan="1">wide</td><td rowspan="1" colspan="1">relatively narrow, elongated</td></tr><tr><td rowspan="1" colspan="1">7</td><td rowspan="1" colspan="1">Stout setae on outer margin of fore femur</td><td rowspan="1" colspan="1">several stout setae only</td><td rowspan="1" colspan="1">numerous stout setae</td><td rowspan="1" colspan="1">several stout setae only</td></tr><tr><td rowspan="1" colspan="1">8</td><td rowspan="1" colspan="1">Stout setae on dorsal surface of middle and hind femora</td><td rowspan="1" colspan="1">absent or up to several stout setae in basal area</td><td rowspan="1" colspan="1">surface with numerous stout setae</td><td rowspan="1" colspan="1">absent</td></tr><tr><td rowspan="1" colspan="1">9</td><td rowspan="1" colspan="1">Shape of hind femur</td><td rowspan="1" colspan="1">strongly or moderately widened</td><td rowspan="1" colspan="1">moderately widened</td><td rowspan="1" colspan="1">moderately widened</td></tr><tr><td rowspan="1" colspan="1">10</td><td rowspan="1" colspan="1">Stout setae on dorsal surface of abdominal terga and paired projections</td><td rowspan="1" colspan="1">absent</td><td rowspan="1" colspan="1">present</td><td rowspan="1" colspan="1">absent</td></tr></tbody></table><table-wrap-foot><fn><p><bold>Notes</bold>: *<xref ref-type="bibr" rid="B6">Gose’s (1969</xref>: figs 50 and 51) text and illustrations, which became the basis for the <italic><tp:taxon-name><tp:taxon-name-part taxon-name-part-type="genus" reg="Cincticostella">C.</tp:taxon-name-part> <tp:taxon-name-part taxon-name-part-type="species" reg="gosei">gosei</tp:taxon-name-part></tp:taxon-name></italic> description (<xref ref-type="bibr" rid="B1">Allen 1975</xref>), indicate that the outer margins of middle and hind femora have distinct serration; however, all specimens investigated by us (Fig. <xref ref-type="fig" rid="F15">15B, C</xref>) lacked distinct serrations on the femora. **According to <xref ref-type="bibr" rid="B8">Ishiwata (2003)</xref>, specimens of <italic><tp:taxon-name><tp:taxon-name-part taxon-name-part-type="genus" reg="Cincticostella">C.</tp:taxon-name-part> <tp:taxon-name-part taxon-name-part-type="species" reg="orientalis">orientalis</tp:taxon-name-part></tp:taxon-name></italic> from Japan have the maxillary palp reduced, but with distinct articulations of segments; specimens studied by us from Russia (Primorsky Krai) had the maxillary palp reduced, without distinct articulations.</p></fn></table-wrap-foot></table-wrap><p>The following morphological features place <italic><tp:taxon-name><tp:taxon-name-part taxon-name-part-type="genus" reg="Cincticostella">C.</tp:taxon-name-part> <tp:taxon-name-part taxon-name-part-type="species" reg="gosei">gosei</tp:taxon-name-part></tp:taxon-name></italic> closer to the <italic><tp:taxon-name><tp:taxon-name-part taxon-name-part-type="genus" reg="Cincticostella">C.</tp:taxon-name-part> <tp:taxon-name-part taxon-name-part-type="species" reg="insolta">insolta</tp:taxon-name-part></tp:taxon-name></italic> complex than to the <italic><tp:taxon-name><tp:taxon-name-part taxon-name-part-type="genus" reg="Cincticostella">C.</tp:taxon-name-part> <tp:taxon-name-part taxon-name-part-type="species" reg="nigra">nigra</tp:taxon-name-part></tp:taxon-name></italic> complex: presence of numerous large, rounded, scale sockets on body surface, absence of maxillary palp (this character state may prove to be related to significant reduction of the maxillary palp, including reduction of segments’ articulations), number of stout setae on the outer margin of the fore femur and absence of numerous stout setae on dorsal surfaces of the middle and hind femora, complete absence of stout setae on dorsal surfaces of abdominal terga and paired projections.</p><table-wrap id="T2" position="float" orientation="portrait"><label>Table 2.</label><caption><p>Systematic structure of <italic><tp:taxon-name><tp:taxon-name-part taxon-name-part-type="genus" reg="Cincticostella">Cincticostella</tp:taxon-name-part></tp:taxon-name></italic>.</p></caption><table id="TID0E6YBG" rules="all"><tbody><tr><th rowspan="1" colspan="1"><italic><tp:taxon-name><tp:taxon-name-part taxon-name-part-type="genus" reg="Cincticostella">C.</tp:taxon-name-part> <tp:taxon-name-part taxon-name-part-type="species" reg="insolta">insolta</tp:taxon-name-part></tp:taxon-name></italic> complex</th><th rowspan="1" colspan="1"><italic><tp:taxon-name><tp:taxon-name-part taxon-name-part-type="genus" reg="Cincticostella">C.</tp:taxon-name-part> <tp:taxon-name-part taxon-name-part-type="species" reg="gosei">gosei</tp:taxon-name-part></tp:taxon-name></italic> complex</th><th rowspan="1" colspan="1"><italic><tp:taxon-name><tp:taxon-name-part taxon-name-part-type="genus" reg="Cincticostella">C.</tp:taxon-name-part> <tp:taxon-name-part taxon-name-part-type="species" reg="nigra">nigra</tp:taxon-name-part></tp:taxon-name></italic> complex</th></tr><tr><td rowspan="1" colspan="1"><italic><tp:taxon-name><tp:taxon-name-part taxon-name-part-type="genus" reg="Cincticostella">C.</tp:taxon-name-part> <tp:taxon-name-part taxon-name-part-type="species" reg="bifurcata">bifurcata</tp:taxon-name-part></tp:taxon-name></italic> Xie, Jia, Chen, Jacobus &amp; Zhou, 2009</td><td rowspan="13" colspan="1"><italic><tp:taxon-name><tp:taxon-name-part taxon-name-part-type="genus" reg="Cincticostella">C.</tp:taxon-name-part> <tp:taxon-name-part taxon-name-part-type="species" reg="gosei">gosei</tp:taxon-name-part></tp:taxon-name></italic> (Allen, 1975)</td><td rowspan="1" colspan="1"><italic><tp:taxon-name><tp:taxon-name-part taxon-name-part-type="genus" reg="Cincticostella">C.</tp:taxon-name-part> <tp:taxon-name-part taxon-name-part-type="species" reg="changfai">changfai</tp:taxon-name-part></tp:taxon-name></italic> Martynov &amp; Palatov, sp. nov.</td></tr><tr><td rowspan="1" colspan="1"><italic><tp:taxon-name><tp:taxon-name-part taxon-name-part-type="genus" reg="Cincticostella">C.</tp:taxon-name-part> <tp:taxon-name-part taxon-name-part-type="species" reg="braaschi">braaschi</tp:taxon-name-part></tp:taxon-name></italic> Jacobus &amp; McCafferty, 2008</td><td rowspan="1" colspan="1"><italic><tp:taxon-name><tp:taxon-name-part taxon-name-part-type="genus" reg="Cincticostella">C.</tp:taxon-name-part> <tp:taxon-name-part taxon-name-part-type="species" reg="colossa">colossa</tp:taxon-name-part></tp:taxon-name></italic> Kang &amp; Yang, 1995</td></tr><tr><td rowspan="1" colspan="1"><italic><tp:taxon-name><tp:taxon-name-part taxon-name-part-type="genus" reg="Cincticostella">C.</tp:taxon-name-part> <tp:taxon-name-part taxon-name-part-type="species" reg="femorata">femorata</tp:taxon-name-part></tp:taxon-name></italic> (Tshernova, 1972)</td><td rowspan="1" colspan="1"><italic><tp:taxon-name><tp:taxon-name-part taxon-name-part-type="genus" reg="Cincticostella">C.</tp:taxon-name-part> <tp:taxon-name-part taxon-name-part-type="species" reg="corpulenta">corpulenta</tp:taxon-name-part></tp:taxon-name></italic> (Braasch, 1981)</td></tr><tr><td rowspan="1" colspan="1"><italic><tp:taxon-name><tp:taxon-name-part taxon-name-part-type="genus" reg="Cincticostella">C.</tp:taxon-name-part> <tp:taxon-name-part taxon-name-part-type="species" reg="insolta">insolta</tp:taxon-name-part></tp:taxon-name></italic> (Allen, 1971)</td><td rowspan="1" colspan="1"><italic><tp:taxon-name><tp:taxon-name-part taxon-name-part-type="genus" reg="Cincticostella">C.</tp:taxon-name-part> <tp:taxon-name-part taxon-name-part-type="species" reg="elongatula">elongatula</tp:taxon-name-part></tp:taxon-name></italic> (McLachlan, 1875)</td></tr><tr><td rowspan="1" colspan="1"><italic><tp:taxon-name><tp:taxon-name-part taxon-name-part-type="genus" reg="Cincticostella">C.</tp:taxon-name-part> <tp:taxon-name-part taxon-name-part-type="species" reg="ranga">ranga</tp:taxon-name-part></tp:taxon-name></italic> Selvakumar &amp; Subramanian, 2019</td><td rowspan="1" colspan="1"><italic><tp:taxon-name><tp:taxon-name-part taxon-name-part-type="genus" reg="Cincticostella">C.</tp:taxon-name-part> <tp:taxon-name-part taxon-name-part-type="species" reg="funki">funki</tp:taxon-name-part></tp:taxon-name></italic> Martynov, Selvakumar, Palatov &amp; Vasanth sp. nov.</td></tr><tr><td rowspan="1" colspan="1"><italic><tp:taxon-name><tp:taxon-name-part taxon-name-part-type="genus" reg="Cincticostella">C.</tp:taxon-name-part> <tp:taxon-name-part taxon-name-part-type="species" reg="richardi">richardi</tp:taxon-name-part></tp:taxon-name></italic> Martynov &amp; Palatov, 2019</td><td rowspan="1" colspan="1"><italic><tp:taxon-name><tp:taxon-name-part taxon-name-part-type="genus" reg="Cincticostella">C.</tp:taxon-name-part> <tp:taxon-name-part taxon-name-part-type="species" reg="fusca">fusca</tp:taxon-name-part></tp:taxon-name></italic> Kang &amp; Yang, 1995</td></tr><tr><td rowspan="1" colspan="1"><italic><tp:taxon-name><tp:taxon-name-part taxon-name-part-type="genus" reg="Cincticostella">C.</tp:taxon-name-part> <tp:taxon-name-part taxon-name-part-type="species" reg="sivaramakrishnani">sivaramakrishnani</tp:taxon-name-part></tp:taxon-name></italic> Martynov &amp; Palatov, 2019</td><td rowspan="1" colspan="1"><italic><tp:taxon-name><tp:taxon-name-part taxon-name-part-type="genus" reg="Cincticostella">C.</tp:taxon-name-part> <tp:taxon-name-part taxon-name-part-type="species" reg="levanidovae">levanidovae</tp:taxon-name-part></tp:taxon-name></italic> (Tshernova, 1952)</td></tr><tr><td rowspan="6" colspan="1"><italic><tp:taxon-name><tp:taxon-name-part taxon-name-part-type="genus" reg="Cincticostella">C.</tp:taxon-name-part> <tp:taxon-name-part taxon-name-part-type="species" reg="tornata">tornata</tp:taxon-name-part></tp:taxon-name></italic> Auychinda &amp; Gattolliat, 2020</td><td rowspan="1" colspan="1"><italic><tp:taxon-name><tp:taxon-name-part taxon-name-part-type="genus" reg="Cincticostella">C.</tp:taxon-name-part> <tp:taxon-name-part taxon-name-part-type="species" reg="nigra">nigra</tp:taxon-name-part></tp:taxon-name></italic> (Uéno, 1928)</td></tr><tr><td rowspan="1" colspan="1"><italic><tp:taxon-name><tp:taxon-name-part taxon-name-part-type="genus" reg="Cincticostella">C.</tp:taxon-name-part> <tp:taxon-name-part taxon-name-part-type="species" reg="orientalis">orientalis</tp:taxon-name-part></tp:taxon-name></italic> (Tshernova, 1952)</td></tr><tr><td rowspan="1" colspan="1"><italic><tp:taxon-name><tp:taxon-name-part taxon-name-part-type="genus" reg="Cincticostella">C.</tp:taxon-name-part> <tp:taxon-name-part taxon-name-part-type="species" reg="shinichii">shinichii</tp:taxon-name-part></tp:taxon-name></italic> Martynov &amp; Palatov, sp. nov.</td></tr><tr><td rowspan="1" colspan="1"><italic><tp:taxon-name><tp:taxon-name-part taxon-name-part-type="genus" reg="Cincticostella">C.</tp:taxon-name-part> <tp:taxon-name-part taxon-name-part-type="species" reg="szechuanensis">szechuanensis</tp:taxon-name-part></tp:taxon-name></italic> Xie, Jia, Chen, Jacobus &amp; Zhou, 2009</td></tr><tr><td rowspan="1" colspan="1"><italic><tp:taxon-name><tp:taxon-name-part taxon-name-part-type="genus" reg="Cincticostella">C.</tp:taxon-name-part> <tp:taxon-name-part taxon-name-part-type="species" reg="wangi">wangi</tp:taxon-name-part></tp:taxon-name></italic> Selvakumar, Martynov &amp; Subramanian, sp. nov.</td></tr><tr><td rowspan="1" colspan="1"><italic><tp:taxon-name><tp:taxon-name-part taxon-name-part-type="genus" reg="Cincticostella">Cincticostella</tp:taxon-name-part></tp:taxon-name></italic> sp. A</td></tr></tbody></table></table-wrap><p><xref ref-type="bibr" rid="B14">Ogden et al. (2009)</xref> included only two species from this genus in their combined evidence for phylogenetic analyses of <tp:taxon-name><tp:taxon-name-part taxon-name-part-type="family">Ephemerellidae</tp:taxon-name-part></tp:taxon-name>. Further investigation of imaginal characters after new stage associations (e.g. <xref ref-type="bibr" rid="B17">Zhang et al. 2020</xref>; <xref ref-type="bibr" rid="B18">Zheng and Zhou 2021</xref>) and molecular investigation (Martynov, in progress) will help to better understand the structure and relationships of species in the genus <italic><tp:taxon-name><tp:taxon-name-part taxon-name-part-type="genus" reg="Cincticostella">Cincticostella</tp:taxon-name-part></tp:taxon-name></italic>.</p></sec></tp:treatment-sec><tp:treatment-sec><!--Section generated to contain objects referenced in tp:taxon-treatment.--><fig id="F15" position="float" orientation="portrait"><object-id xmlns:xlink="http://www.w3.org/1999/xlink" content-type="doi" xlink:type="simple">10.3897/zookeys.1040.64280.figure15</object-id><object-id xmlns:xlink="http://www.w3.org/1999/xlink" content-type="arpha" xlink:type="simple">1DFB0847-3296-5E67-995B-1500D0562D4A</object-id><label>Figure 15.</label><caption><p>Larva of <italic><tp:taxon-name><tp:taxon-name-part taxon-name-part-type="genus" reg="Cincticostella">Cincticostella</tp:taxon-name-part> <tp:taxon-name-part taxon-name-part-type="species" reg="gosei">gosei</tp:taxon-name-part></tp:taxon-name></italic> (Allen, 1975) <bold>A</bold> fore femur <bold>B</bold> middle femur <bold>C</bold> hind femur <bold>D</bold> tarsal claw <bold>E–H</bold> gills III–VI.</p></caption><graphic xmlns:xlink="http://www.w3.org/1999/xlink" xlink:href="zookeys-1040-123-g015.jpg" position="float" orientation="portrait" xlink:type="simple" id="oo_548959.jpg"><uri content-type="original_file" xlink:type="simple">https://binary.pensoft.net/fig/548959</uri></graphic></fig></tp:treatment-sec><ref-list><ref id="B13"><mixed-citation xmlns:xlink="http://www.w3.org/1999/xlink" xlink:type="simple"><person-group><name name-style="western"><surname>Martynov</surname><given-names>AV</given-names></name><name name-style="western"><surname>Selvakumar</surname><given-names>C</given-names></name><name name-style="western"><surname>Subramanian</surname><given-names>KA</given-names></name><name name-style="western"><surname>Sivaramakrishnan</surname><given-names>KG</given-names></name><name name-style="western"><surname>Chandra</surname><given-names>K</given-names></name><name name-style="western"><surname>Palatov</surname><given-names>DM</given-names></name><name name-style="western"><surname>Sinha</surname><given-names>B</given-names></name><name name-style="western"><surname>Jacobus</surname><given-names>LM</given-names></name></person-group> (<year>2019</year>) <article-title>Review of the <italic><tp:taxon-name><tp:taxon-name-part taxon-name-part-type="genus">Cincticostella</tp:taxon-name-part> <tp:taxon-name-part taxon-name-part-type="species">insolta</tp:taxon-name-part></tp:taxon-name></italic> (Allen, 1971) complex (<tp:taxon-name><tp:taxon-name-part taxon-name-part-type="order">Ephemeroptera</tp:taxon-name-part></tp:taxon-name>: <tp:taxon-name><tp:taxon-name-part taxon-name-part-type="family">Ephemerellidae</tp:taxon-name-part></tp:taxon-name>), with description of three new species from northern India and Nepal.</article-title><source>Zootaxa</source><volume>4551</volume>(<issue>2</issue>): <fpage>147</fpage>–<lpage>179</lpage>. <ext-link xlink:type="simple" ext-link-type="doi" xlink:href="10.11646/zootaxa.4551.2.2">https://doi.org/10.11646/zootaxa.4551.2.2</ext-link></mixed-citation></ref><ref id="B18"><mixed-citation xmlns:xlink="http://www.w3.org/1999/xlink" xlink:type="simple"><person-group><name name-style="western"><surname>Zheng</surname><given-names>X</given-names></name><name name-style="western"><surname>Zhou</surname><given-names>C</given-names></name></person-group> (<year>2021</year>) First detailed description of adults and nymph of <italic><tp:taxon-name><tp:taxon-name-part taxon-name-part-type="genus">Cincticostella</tp:taxon-name-part> <tp:taxon-name-part taxon-name-part-type="species">femorata</tp:taxon-name-part></tp:taxon-name></italic> (Tshernova, 1972) (<tp:taxon-name><tp:taxon-name-part taxon-name-part-type="order">Ephemeroptera</tp:taxon-name-part></tp:taxon-name>: <tp:taxon-name><tp:taxon-name-part taxon-name-part-type="family">Ephemerellidae</tp:taxon-name-part></tp:taxon-name>). Aquatic Insects. <ext-link xlink:type="simple" ext-link-type="doi" xlink:href="10.1080/01650424.2020.1871026">https://doi.org/10.1080/01650424.2020.1871026</ext-link></mixed-citation></ref><ref id="B6"><mixed-citation xmlns:xlink="http://www.w3.org/1999/xlink" xlink:type="simple"><person-group><name name-style="western"><surname>Gose</surname><given-names>K</given-names></name></person-group> (<year>1969</year>) <article-title>Mayflies (<tp:taxon-name><tp:taxon-name-part taxon-name-part-type="order">Ephemeroptera</tp:taxon-name-part></tp:taxon-name>) from Thailand.</article-title><source>Nature and Life Science in Southeast Asia</source><volume>6</volume>: <fpage>125</fpage>–<lpage>138</lpage>.</mixed-citation></ref><ref id="B9"><mixed-citation xmlns:xlink="http://www.w3.org/1999/xlink" xlink:type="simple"><person-group><name name-style="western"><surname>Jacobus</surname><given-names>LM</given-names></name><name name-style="western"><surname>McCafferty</surname><given-names>WP</given-names></name></person-group> (<year>2008</year>) Revision of <tp:taxon-name><tp:taxon-name-part taxon-name-part-type="family">Ephemerellidae</tp:taxon-name-part></tp:taxon-name> genera (<tp:taxon-name><tp:taxon-name-part taxon-name-part-type="order">Ephemeroptera</tp:taxon-name-part></tp:taxon-name>). Transactions of the American Entomological Society 134(1–2): 185–274. <ext-link xlink:type="simple" ext-link-type="doi" xlink:href="10.3157/0002-8320(2008)134[185:ROEGE]2.0.CO;2">https://doi.org/10.3157/0002-8320(2008)134[185:ROEGE]2.0.CO;2</ext-link></mixed-citation></ref><ref id="B16"><mixed-citation xmlns:xlink="http://www.w3.org/1999/xlink" xlink:type="simple"><person-group><name name-style="western"><surname>Xie</surname><given-names>H</given-names></name><name name-style="western"><surname>Jia</surname><given-names>Y</given-names></name><name name-style="western"><surname>Chen</surname><given-names>P</given-names></name><name name-style="western"><surname>Jacobus</surname><given-names>LM</given-names></name><name name-style="western"><surname>Zhou</surname><given-names>C</given-names></name></person-group> (<year>2009</year>) <article-title>Two new <italic><tp:taxon-name><tp:taxon-name-part taxon-name-part-type="genus">Cincticostella</tp:taxon-name-part></tp:taxon-name></italic> species from China with a larval key to species of the genus (<tp:taxon-name><tp:taxon-name-part taxon-name-part-type="order">Ephemeroptera</tp:taxon-name-part></tp:taxon-name>: <tp:taxon-name><tp:taxon-name-part taxon-name-part-type="family">Ephemerellidae</tp:taxon-name-part></tp:taxon-name>).</article-title><source>Zootaxa</source><volume>2299</volume>: <fpage>53</fpage>–<lpage>61</lpage>. <ext-link xlink:type="simple" ext-link-type="doi" xlink:href="10.11646/zootaxa.2299.1.5">https://doi.org/10.11646/zootaxa.2299.1.5</ext-link></mixed-citation></ref><ref id="B3"><mixed-citation xmlns:xlink="http://www.w3.org/1999/xlink" xlink:type="simple"><person-group><name name-style="western"><surname>Auychinda</surname><given-names>C</given-names></name><name name-style="western"><surname>Murányi</surname><given-names>D</given-names></name><name name-style="western"><surname>Li</surname><given-names>W</given-names></name><name name-style="western"><surname>Sartori</surname><given-names>M</given-names></name><name name-style="western"><surname>Gattolliat</surname><given-names>J-L</given-names></name></person-group> (<year>2020</year>) <article-title>A new species of <italic><tp:taxon-name><tp:taxon-name-part taxon-name-part-type="genus">Cincticostella</tp:taxon-name-part></tp:taxon-name></italic> (<tp:taxon-name><tp:taxon-name-part taxon-name-part-type="order">Ephemeroptera</tp:taxon-name-part></tp:taxon-name>, <tp:taxon-name><tp:taxon-name-part taxon-name-part-type="family">Ephemerellidae</tp:taxon-name-part></tp:taxon-name>) from China.</article-title><source>Alpine Entomology</source><volume>4</volume>: <fpage>129</fpage>–<lpage>138</lpage>. <ext-link xlink:type="simple" ext-link-type="doi" xlink:href="10.3897/alpento.4.50597">https://doi.org/10.3897/alpento.4.50597</ext-link></mixed-citation></ref><ref id="B17"><mixed-citation xmlns:xlink="http://www.w3.org/1999/xlink" xlink:type="simple"><person-group><name name-style="western"><surname>Zhang</surname><given-names>W</given-names></name><name name-style="western"><surname>Han</surname><given-names>N</given-names></name><name name-style="western"><surname>Zhang</surname><given-names>M</given-names></name><name name-style="western"><surname>Wang</surname><given-names>Y-F</given-names></name><name name-style="western"><surname>Zhou</surname><given-names>C-F</given-names></name></person-group> (<year>2020</year>) <article-title>The imaginal and detailed nymphal characters of <italic><tp:taxon-name><tp:taxon-name-part taxon-name-part-type="genus">Cincticostella</tp:taxon-name-part> <tp:taxon-name-part taxon-name-part-type="species">fusca</tp:taxon-name-part></tp:taxon-name></italic> (Kang &amp; Yang, 1995) (<tp:taxon-name><tp:taxon-name-part taxon-name-part-type="order">Ephemeroptera</tp:taxon-name-part></tp:taxon-name>: <tp:taxon-name><tp:taxon-name-part taxon-name-part-type="family">Ephemerellidae</tp:taxon-name-part></tp:taxon-name>).</article-title><source>Zootaxa</source><volume>4729</volume>(<issue>2</issue>): <fpage>277</fpage>–<lpage>285</lpage>. <ext-link xlink:type="simple" ext-link-type="doi" xlink:href="10.11646/zootaxa.4729.2.8">https://doi.org/10.11646/zootaxa.4729.2.8</ext-link></mixed-citation></ref><ref id="B1"><mixed-citation xmlns:xlink="http://www.w3.org/1999/xlink" xlink:type="simple"><person-group><name name-style="western"><surname>Allen</surname><given-names>RK</given-names></name></person-group> (<year>1975</year>) <article-title><tp:taxon-name><tp:taxon-name-part taxon-name-part-type="genus">Ephemerella</tp:taxon-name-part> (<tp:taxon-name-part taxon-name-part-type="subgenus">Cincticostella</tp:taxon-name-part>)</tp:taxon-name>: A revision of the nymphal stages (<tp:taxon-name><tp:taxon-name-part taxon-name-part-type="order">Ephemeroptera</tp:taxon-name-part></tp:taxon-name>: <tp:taxon-name><tp:taxon-name-part taxon-name-part-type="family">Ephemerellidae</tp:taxon-name-part></tp:taxon-name>).</article-title><source>Pan-Pacific Entomologist</source><volume>51</volume>: <fpage>16</fpage>–<lpage>22</lpage>.</mixed-citation></ref><ref id="B2"><mixed-citation xmlns:xlink="http://www.w3.org/1999/xlink" xlink:type="simple"><person-group><name name-style="western"><surname>Allen</surname><given-names>RK</given-names></name></person-group> (<year>1980</year>) <article-title>Geographic distribution and reclassification of the subfamily <tp:taxon-name><tp:taxon-name-part taxon-name-part-type="subfamily">Ephemerellinae</tp:taxon-name-part></tp:taxon-name> (<tp:taxon-name><tp:taxon-name-part taxon-name-part-type="order">Ephemeroptera</tp:taxon-name-part></tp:taxon-name>: <tp:taxon-name><tp:taxon-name-part taxon-name-part-type="family">Ephemerellidae</tp:taxon-name-part></tp:taxon-name>).</article-title> In: <person-group><name name-style="western"><surname>Flannagan</surname><given-names>JF</given-names></name><name name-style="western"><surname>Marshall</surname><given-names>KE</given-names></name></person-group> (<role>Eds</role>) <issue-title>Advances in Ephemeroptera Biology.</issue-title><source>Plenum, New York</source>, <fpage>71</fpage>–<lpage>91</lpage>. <ext-link xlink:type="simple" ext-link-type="doi" xlink:href="10.1007/978-1-4613-3066-0_6">https://doi.org/10.1007/978-1-4613-3066-0_6</ext-link></mixed-citation></ref><ref id="B15"><mixed-citation xmlns:xlink="http://www.w3.org/1999/xlink" xlink:type="simple"><person-group><name name-style="western"><surname>Tshernova</surname><given-names>OA</given-names></name></person-group> (<year>1952</year>) <article-title>Mayflies of the Amur River Basin and nearby waters and their role in the nutrition of Amur fishes. Trudy Amur. ichtiol. exped., Vol.3. [“Materialy k poznaniyu flory i fauny SSSR, izdavaemye Moskovskim obschestvom ispytateley priridy”] (N.S.</article-title><source>)</source><volume>32</volume>(<issue>47</issue>): <fpage>229</fpage>–<lpage>360</lpage>. [in Russian]</mixed-citation></ref><ref id="B4"><mixed-citation xmlns:xlink="http://www.w3.org/1999/xlink" xlink:type="simple"><person-group><name name-style="western"><surname>Braasch</surname><given-names>D</given-names></name></person-group> (<year>1981</year>) <article-title>Beitrag zur Kenntnis der <tp:taxon-name><tp:taxon-name-part taxon-name-part-type="family">Ephemerellidae</tp:taxon-name-part></tp:taxon-name> des Himalaya (<tp:taxon-name><tp:taxon-name-part taxon-name-part-type="order">Ephemeroptera</tp:taxon-name-part></tp:taxon-name>). Reichenbachia (Staatl. Mus. Tierk.</article-title><source>Dresden)</source><volume>19</volume>(<issue>15</issue>): <fpage>85</fpage>–<lpage>88</lpage>.</mixed-citation></ref><ref id="B10"><mixed-citation xmlns:xlink="http://www.w3.org/1999/xlink" xlink:type="simple"><person-group><name name-style="western"><surname>Kang</surname><given-names>SC</given-names></name><name name-style="western"><surname>Yang</surname><given-names>CT</given-names></name></person-group> (<year>1995</year>) <article-title><tp:taxon-name><tp:taxon-name-part taxon-name-part-type="family">Ephemerellidae</tp:taxon-name-part></tp:taxon-name> of Taiwan (<tp:taxon-name><tp:taxon-name-part taxon-name-part-type="class">Insecta</tp:taxon-name-part></tp:taxon-name>, <tp:taxon-name><tp:taxon-name-part taxon-name-part-type="order">Ephemeroptera</tp:taxon-name-part></tp:taxon-name>).</article-title><source>Bulletin of National Museum of Natural Science</source><volume>5</volume>: <fpage>95</fpage>–<lpage>116</lpage>.</mixed-citation></ref><ref id="B8"><mixed-citation xmlns:xlink="http://www.w3.org/1999/xlink" xlink:type="simple"><person-group><name name-style="western"><surname>Ishiwata</surname><given-names>S-I</given-names></name></person-group> (<year>2003</year>) <article-title>A revision of the genus <italic><tp:taxon-name><tp:taxon-name-part taxon-name-part-type="genus">Cincticostella</tp:taxon-name-part></tp:taxon-name></italic> (<tp:taxon-name><tp:taxon-name-part taxon-name-part-type="class">Insecta</tp:taxon-name-part></tp:taxon-name>: <tp:taxon-name><tp:taxon-name-part taxon-name-part-type="order">Ephemeroptera</tp:taxon-name-part></tp:taxon-name>: <tp:taxon-name><tp:taxon-name-part taxon-name-part-type="family">Ephemerellidae</tp:taxon-name-part></tp:taxon-name>) from Japan.</article-title><source>Species Diversity</source><volume>8</volume>(<issue>4</issue>): <fpage>311</fpage>–<lpage>346</lpage>. <ext-link xlink:type="simple" ext-link-type="doi" xlink:href="10.12782/specdiv.8.311">https://doi.org/10.12782/specdiv.8.311</ext-link></mixed-citation></ref><ref id="B14"><mixed-citation xmlns:xlink="http://www.w3.org/1999/xlink" xlink:type="simple"><person-group><name name-style="western"><surname>Ogden</surname><given-names>TH</given-names></name><name name-style="western"><surname>Osborne</surname><given-names>JT</given-names></name><name name-style="western"><surname>Jacobus</surname><given-names>LM</given-names></name><name name-style="western"><surname>Whiting</surname><given-names>MF</given-names></name></person-group> (<year>2009</year>) <article-title>Combined molecular and morphological phylogeny of <tp:taxon-name><tp:taxon-name-part taxon-name-part-type="subfamily">Ephemerellinae</tp:taxon-name-part></tp:taxon-name> (<tp:taxon-name><tp:taxon-name-part taxon-name-part-type="family">Ephemerellidae</tp:taxon-name-part></tp:taxon-name>: <tp:taxon-name><tp:taxon-name-part taxon-name-part-type="order">Ephemeroptera</tp:taxon-name-part></tp:taxon-name>), with remarks about classification.</article-title><source>Zootaxa</source><volume>1991</volume>: <fpage>28</fpage>–<lpage>42</lpage>. <ext-link xlink:type="simple" ext-link-type="doi" xlink:href="10.11646/zootaxa.1991.1.2">https://doi.org/10.11646/zootaxa.1991.1.2</ext-link></mixed-citation></ref></ref-list></tp:taxon-treatment>
